# Supplementary material for: Multi-omic features of oesophageal adenocarcinoma in patients treated with preoperative neoadjuvant therapy
Source: Nat Commun. 2023 May 31;14:3155. doi: 10.1038/s41467-023-38891-x (PMC10232490; doi:10.1038/s41467-023-38891-x)
Supplement: Supplementary file 4 — Dataset 1 [file 41467_2023_38891_MOESM4_ESM.xlsx]

## Sheet: Supplementary Data 1
Supplementary Data 1: Clinical information of oesophageal adenocarcinoma patients and data availability
Donor.Publication.ID	OS..months.	OS..0.alive..1.dead.	Sex	PFS	PFS_months	Tumour.Location	Tumour.Differentiation	T.Clinical	N.Clinical	M.Clinical	Overall.Clinical.stage	SUX.Max.at.Baseline	SUV.Max.at.Day.15.PET	PET.response	Allocated.treatment	Treatment	Primary.tumour.response.of.residual.carcinoma	Pathological.response	PET.response.1	Mandard.score	Path.overall.stage	nodes.involved	WGS.availability	WGS.BAM.file.id	RNAseq.availability	RNAseq.BAM.file.id	Methylation.availability	Methylation.array.ID	Methylation.platform	Methylation.GEO.access.number	RNA.and.methylation.from.same.tissue.biopsy	RNA.sample.immune.clustering
OESO_0001	62.3684	0	Male	0	62.3684	Lower thoracic oesophagus	G1: Well differentiated	2	0	0	IC	5.9	3.8	Responder	CF	Pre-operative Chemotherapy	Minor or None: Residual tumour > fibrosis (estimated < 50% tumour regression)	0	35.6	no response	IIB	1	yes	ac59fbd3-d7fa-47b4-91fb-306a13189588:0321197f-ef4e-4b13-a5a6-a96ede1a1083	yes	744e77e0-c58a-49d7-bd26-c2cce5d1ca28	yes	7539308063_R06C01	Illumina 450K arrays	GSE72874	no	included
OESO_0003	9.30921	1	Male	1	6.15132	Lower thoracic oesophagus	G3: Poorly differentiated	3	0	0	IIB	10.3	8.4	Non-responder	Arm B: DCF & RT	Pre-operative CXRT	Minor or None: Residual tumour > fibrosis (estimated < 50% tumour regression)	10	18.4	< 50% regression	IVA	4	yes	8ed0e09f-c36f-484f-bf74-bcba6c090ce4:f4b6cd09-b5f3-4336-9ae4-0cef66ce757b	yes	392239e5-2954-4a91-8673-eb8fec44878b	yes	205771810014_R01C01	EPIC array	GSE200707	yes	included
OESO_0005	64.4737	1	Male	1	42.7632	Lower thoracic oesophagus	G3: Poorly differentiated	2	0	0	IIA	19.1	9.9	Responder	CF	Pre-operative Chemotherapy	Extensive: Only small foci of residual tumour, with extensive fibrosis (estimated >90% regression)	95	48.2	>90% regression	IIB	1	no	NA	yes	e67b79ac-8133-4f02-8e73-b5d5ec5bd852	no	NA	NA	NA	no	included
OESO_0008	4.86842	1	Male	1	4.76974	OG Junction (Siewert II)	G2: Moderately well differentiated	3	1	0	IIIA	18.9	16.1	Non-responder	Pre-operative Treatment	Pre-operative Chemotherapy	Minor or None: Residual tumour > fibrosis (estimated < 50% tumour regression)	10	14.8	< 50% regression	IVA	8	yes	b3540308-75f9-4393-99eb-e402cf7f5ea8:eb02dcc8-c2c8-4b27-ba4a-a6c39daa1f03	no	NA	yes	7539308063_R05C02	Illumina 450K arrays	GSE72874	no	NA
OESO_0009	11.0855	1	Male	1	5.55921	Lower thoracic oesophagus	G3: Poorly differentiated	3	1	0	IIIA	24.8	8.7	Responder	CF	Pre-operative Chemotherapy	Minor or None: Residual tumour > fibrosis (estimated < 50% tumour regression)	20	64.9	< 50% regression	IIIB	1	yes	1e814433-341d-4eac-9742-330bb43ead9a:fc3d8872-0c7e-4a3b-856c-859fda776df2	yes	690a77a9-cda7-4ef9-bb5b-fc55617bfb6c	yes	7539308063_R06C02	Illumina 450K arrays	GSE72874	yes	excluded
OESO_0010	64.4079	0	Male	0	64.4079	Lower Thoracic Oesophagus	G3: Poorly differentiated	3	0	0	IIB	21.5	9.4	Responder	CF	Pre-operative Chemotherapy	Partial: Areas of fibrosis > residual tumour (estimated approximately 50-90% regression)	70	56.3	50-90% regression	IC	0	yes	611e7536-7438-41fa-8a27-dad12728e3e7:6ca8a91f-6a6b-47a0-8f18-c44cb60b5f38	yes	b1768b2d-b158-4462-8a7d-9659c0ad8a68	yes	205771810014_R02C01	EPIC array	GSE200707	no	excluded
OESO_0011	11.8092	1	Male	1	10.0658	Lower Thoracic Oesophagus	G2: Moderately well differentiated	3	0	0	IIIA	8.4	7.7	Non-responder	Arm B: DCF & RT	Pre-operative Radiation	Extensive: Only small foci of residual tumour, with extensive fibrosis (estimated >90% regression)	99	8.3	>90% regression	IIA	0	yes	9a21bd87-2126-46fc-85f1-5e1bd6a7422b:128762cf-1fe2-4ac6-88a3-494bc7db2fe1	no	NA	yes	205771810014_R03C01	EPIC array	GSE200707	no	NA
OESO_0013	64.2434	0	Male	0	64.2434	OG Junction (Siewert II)	G2: Moderately well differentiated	3	0	0	IIB	20	14.4	Non-responder	Arm B: DCF & RT	Pre-operative CXRT	Complete : No residual tumour cells seen	100	28	Complete regression	0	0	yes	0b56500e-b2d5-4831-9c6b-96d932410e96:7a899cf7-b375-428a-a1f5-84078698f181	yes	33b46cda-9771-4da0-9342-35ca6ba9ff02	yes	7539308045_R04C02	Illumina 450K arrays	GSE72874	yes	included
OESO_0014	30.1974	1	Male	1	16.8092	Lower thoracic oesophagus	G3: Poorly differentiated	3	1	0	IIIA	11.9	5	Responder	CF	Pre-operative Chemotherapy	Minor or None: Residual tumour > fibrosis (estimated < 50% tumour regression)	2	58	na	IIIB	6	yes	9920d2ca-015f-4131-9c3c-ecf86526ceeb:0fde8dcf-ce40-4518-89c9-d9bf57434dc8	yes	2ad9735a-1df5-4b20-a0f0-915fa168243f	yes	7507875012_R03C02	Illumina 450K arrays	GSE72874	no	included
OESO_0015	63.7829	0	Male	0	63.7829	Lower thoracic oesophagus	G3: Poorly differentiated	3	1	0	IIIA	9.9	6.8	Non-responder	Arm A: DCF	Pre-operative Chemotherapy	Partial: Areas of fibrosis > residual tumour (estimated approximately 50-90% regression)	80	31.3	>90% regression	IIB	0	yes	ad1da6a8-20de-4e54-854b-c3f0f8aa3a63:c4f99bac-81b9-4f2c-9fd8-f5d8a4aa8436	yes	644d304f-c5cb-4ecf-99e8-f8d4deea6016	yes	7507875012_R04C02	Illumina 450K arrays	GSE72874	yes	included
OESO_0017	10.2961	1	Male	1	6.84211	Lower thoracic oesophagus	G3: Poorly differentiated	2	1	0	IIB	21.6	12.1	Responder	CF	Pre-operative Chemotherapy	Minor or None: Residual tumour > fibrosis (estimated < 50% tumour regression)	0	44	< 50% regression	IVA	16	no	NA	yes	ee73f9dc-1d15-47b0-9746-4a1a2920cca1	yes	7539308045_R03C02	Illumina 450K arrays	GSE72874	yes	included
OESO_0019	55.2303	1	Male	1	48.3224	Lower thoracic oesophagus	G2: Moderately well differentiated	2	0	0	IB	14.1	11.9	Non-responder	Arm A: DCF	Pre-operative CXRT	Minor or None: Residual tumour > fibrosis (estimated < 50% tumour regression)	5	15.6	< 50% regression	IIIB	1	yes	85843a76-cbd0-44f1-9c74-5f7cd5b8024a:236312f7-1e05-466c-a04b-cdd981f11e42	yes	fd8365f9-513e-4cb8-bebe-e92640e42ee6	no	NA	NA	NA	no	included
OESO_0020	2.96053	1	Male	1	0.888158	Lower thoracic oesophagus	G3: Poorly differentiated	3	1	0	IIIA	15.5	11	Non-responder	Pre-operative Treatment	Pre-operative Chemotherapy	patient deceased	na	29	na	.	.	no	NA	yes	79ce74c4-29e8-4ac3-9aed-4cf3859045ee	no	NA	NA	NA	no	included
OESO_0023	7.36842	1	Male	1	6.34868	Lower thoracic oesophagus	G2: Moderately well differentiated	3	1	0	IIIA	13.6	8.4	Responder	CF	Pre-operative Chemotherapy	Minor or None: Residual tumour > fibrosis (estimated < 50% tumour regression)	0	38.2	no response	IVA	18	yes	9e833ed4-6e07-4b6f-8710-180fe9f16bdb:0e4af300-11e1-492c-a4f0-ce2bc63ae474	yes	c4a6b574-9230-4f3f-bd9d-9464819aa662	yes	7507875012_R01C02	Illumina 450K arrays	GSE72874	yes	included
OESO_0024	43.3224	1	Male	1	8.45395	OG Junction (Siewert II)	G3: Poorly differentiated	3	1	0	IIIA	5.2	4.3	Non-responder	Pre-operative Treatment	Pre-operative Chemotherapy	Partial: Areas of fibrosis > residual tumour (estimated approximately 50-90% regression)	50	17.3	50-90% regression	IIIB	3	no	NA	yes	2096280d-87d4-4421-b119-f8293d7d1378	no	NA	NA	NA	no	included
OESO_0025	8.84868	1	Male	1	6.64474	OG Junction (Siewert II)	G3: Poorly differentiated	3	0	0	IIB	6.5	6	Non-responder	Arm A: DCF	Pre-operative Chemotherapy	Minor or None: Residual tumour > fibrosis (estimated < 50% tumour regression)	5	7.7	< 50% regression	IVA	14	yes	82ca7a73-ebeb-4105-a616-29ce99b968f1:9880ac8f-cfb9-4a03-a76d-ad7371c3ec70	yes	eb1fae3b-2e1f-48c4-b777-62bcd87fde91	yes	7507875012_R02C01	Illumina 450K arrays	GSE72874	yes	excluded
OESO_0026	11.3158	1	Male	1	8.05921	Lower thoracic oesophagus	G2: Moderately well differentiated	3	0	0	IIIA	19.8	21.4	Non-responder	Arm B: DCF & RT	Pre-operative Radiation	Partial: Areas of fibrosis > residual tumour (estimated approximately 50-90% regression)	90	-8.1	50-90% regression	IIIB	5	no	NA	yes	c41519d9-4c93-4bf5-b476-44d191e99ea5	no	NA	NA	NA	no	included
OESO_0027	11.4803	1	Male	1	5.29605	Lower Thoracic Oesophagus	G3: Poorly differentiated	3	0	0	IIB	9.3	3.1	Responder	CF	Pre-operative Chemotherapy	Partial: Areas of fibrosis > residual tumour (estimated approximately 50-90% regression)	55	66.7	50-90% regression	IIIA	4	yes	9cfd006c-217c-4e11-9dfa-dc26d13a593d:0e0c970c-481d-4649-8f06-e8da0bf7ac69	no	NA	yes	205771810014_R04C01	EPIC array	GSE200707	no	NA
OESO_0028	45.1645	1	Male	1	16.0526	Lower thoracic oesophagus	G3: Poorly differentiated	3	0	0	IIB	26.8	17.6	Non-responder	Arm A: DCF	Pre-operative Chemotherapy	Extensive: Only small foci of residual tumour, with extensive fibrosis (estimated >90% regression)	NA	34.3	< 50% regression	IIIB	2	yes	1e2e5e3c-802b-4151-9837-1ee7fab9c33a:7450d5ff-8468-46d7-b951-c2d3bef8d449	yes	bd8aaeec-acd6-41fb-a49f-5ab4f917bd46	no	NA	NA	NA	no	excluded
OESO_0029	64.1776	0	Female	0	64.1776	Lower thoracic oesophagus	G3: Poorly differentiated	3	0	0	IIB	4.4	4.4	Non-responder	Arm B: DCF & RT	Pre-operative Radiation	Extensive: Only small foci of residual tumour, with extensive fibrosis (estimated >90% regression)	NA	0	>90% regression	IIB	0	yes	7a44c26a-cb5a-404e-8a8e-bfeb686c6185:07066a69-300d-4c64-b3d1-8ca25d588f83	yes	6c7cda13-c6a6-4140-a45b-f3001e655060	no	NA	NA	NA	no	included
OESO_0030	63.5197	0	Female	0	63.5197	Lower thoracic oesophagus	G3: Poorly differentiated	3	0	0	IIB	17.8	5.6	Responder	CF	Pre-operative Chemotherapy	Minor or None: Residual tumour > fibrosis (estimated < 50% tumour regression)	10	68.5	< 50% regression	IIB	0	no	NA	yes	d06a520a-d4cc-4daa-b4ec-de068f5d63f7	no	NA	NA	NA	no	included
OESO_0031	35	1	Male	1	20.1974	Lower thoracic oesophagus	G2: Moderately well differentiated	2	0	0	IB	8.8	10.9	Non-responder	Arm B: DCF & RT	Pre-operative CXRT	Extensive: Only small foci of residual tumour, with extensive fibrosis (estimated >90% regression)	95	-23.9	50-90% regression	IIIA	2	yes	cc0054ee-08e3-45c1-af41-5310cb8d6323:2ce127b9-c64d-4275-8392-d3ff734023ea	yes	53737ce9-c809-4cf9-af3f-95ef2cf50041	yes	7507875012_R05C01	Illumina 450K arrays	GSE72874	yes	excluded
OESO_0034	14.9342	0	Male	0	14.9342	Lower thoracic oesophagus	G3: Poorly differentiated	2	0	0	IIA	3.8	2.8	Non-responder	Pre-operative Treatment	Pre-operative Chemotherapy	Partial: Areas of fibrosis > residual tumour (estimated approximately 50-90% regression)	12	26.3	50-90% regression	IIA	0	yes	c444fea1-0f24-44fa-89d5-95707f7ab581:82bcd62e-9c78-4db4-923e-58b291e96114	no	NA	yes	7539308080_R02C02	Illumina 450K arrays	GSE72874	no	NA
OESO_0035	25.3618	1	Male	1	25.3618	Lower thoracic oesophagus	G3: Poorly differentiated	3	0	0	IIIA	9.7	6	Responder	CF	Pre-operative Chemotherapy	Minor or None: Residual tumour > fibrosis (estimated < 50% tumour regression)	10	38.1	< 50% regression	IIIB	1	yes	749cadb2-d45e-464d-83b7-cfa647b5a86a:984f5cfa-b5f4-4f6b-837b-5f8344f83970	yes	86496a35-18fd-474e-bdee-8d5a0b3de5eb	yes	205771810014_R05C01	EPIC array	GSE200707	yes	included
OESO_0036	63.7829	0	Male	0	63.7829	Mid thoracic oesophagus	G2: Moderately well differentiated	3	0	0	IIIA	7.9	7.2	Non-responder	Arm A: DCF	Pre-operative Chemotherapy	Complete : No residual tumour cells seen	100	8.9	Complete regression	0	0	no	NA	yes	2f57125d-aabd-4de5-9bcf-8560a818210f	no	NA	NA	NA	no	included
OESO_0037	3.94737	0	Male	0	3.94737	Lower thoracic oesophagus	G3: Poorly differentiated	3	1	0	IIIA	6.7	3.7	Responder	CF	Pre-operative Chemotherapy	Minor or None: Residual tumour > fibrosis (estimated < 50% tumour regression)	0	44.8	no response	IIIB	3	no	NA	yes	245edfd2-70e4-4c60-b1ff-9c5318303ded	no	NA	NA	NA	no	excluded
OESO_0038	11.3816	1	Male	1	7.33553	Lower thoracic oesophagus	G3: Poorly differentiated	3	1	0	IIIA	10.5	6.1	Responder	CF	Pre-operative Chemotherapy	Minor or None: Residual tumour > fibrosis (estimated < 50% tumour regression)	5	41.9	< 50% regression	IIIB	2	yes	9a9304b0-dc11-405c-a195-cc5f8c498c8f:0b33134a-b449-4f51-ac5c-3562fd429aa3	yes	3198ac64-dda8-46dc-9559-d4629f154c96	yes	205771810014_R06C01	EPIC array	GSE200707	yes	included
OESO_0040	10.7566	1	Male	1	7.10526	Lower thoracic oesophagus	G3: Poorly differentiated	3	0	0	IIB	9.8	7.34	Non-responder	Arm A: DCF	Pre-operative Chemotherapy	Minor or None: Residual tumour > fibrosis (estimated < 50% tumour regression)	10	25.1	< 50% regression	IVA	4	yes	d8e8f2b0-39d7-4c5b-8159-ece593c29bae:e56c4c3c-0ec6-4f27-9dc6-b0bd7981addd	yes	9bae9d69-45bb-4228-9b49-23517cf0fa22	yes	3999876164_R03C02	Illumina 450K arrays	GSE72874	no	included
OESO_0041	64.1447	0	Male	0	64.1447	OG Junction (Siewert II)	G2: Moderately well differentiated	2	1	0	IIIA	5	2.7	Responder	CF	Pre-operative Chemotherapy	Extensive: Only small foci of residual tumour, with extensive fibrosis (estimated >90% regression)	95	46	>90% regression		0	yes	f7c9dc3f-5132-4c1f-ab26-6f554f01c261:f4ec0b82-f37d-42d4-b257-029cbaa5755c	yes	d96773ca-96b0-424e-b18e-bd5b88b074be	yes	7539308080_R06C02	Illumina 450K arrays	GSE72874	no	included
OESO_0044	62.4671	0	Male	0	62.4671	OG Junction (Siewert II)	G2: Moderately well differentiated	3	0	0	IIB	5.3	3.4	Responder	CF	Pre-operative Chemotherapy	Minor or None: Residual tumour > fibrosis (estimated < 50% tumour regression)	10	35.8491	>90% regression	IB	0	no	NA	yes	cf639fe7-cf97-479a-9ddc-25306fa69bf6	yes	9611518137_R02C02	Illumina 450K arrays	GSE72874	yes	included
OESO_0045	4.67105	1	Male	1	3.98026	Lower Thoracic Oesophagus	G3: Poorly differentiated	?	?	0	IIIB	9.2	14.4	Non-responder	Arm B: DCF & RT	Pre-operative Radiation	Endoscopy not performed due to disease progression	na	-56.5	na	na	na	yes	87857d0b-2531-4d88-af92-20ce46ef9815:02379ac9-1dcf-47ff-9056-53f0de53fa5f	no	NA	yes	205771810014_R07C01	EPIC array	GSE200707	no	NA
OESO_0046	19.5066	1	Male	1	15.1974	Lower Thoracic Oesophagus	G3: Poorly differentiated	3	0	0	IIB	16.7	11.6	Non-responder	Arm A: DCF	Pre-operative Chemotherapy	Minor or None: Residual tumour > fibrosis (estimated < 50% tumour regression)	0	30.5	no response		14	yes	4178ca6e-1b3b-4425-8ed2-495e55ce671b:6522b8ac-7df6-4b70-8796-b906004fdca4	yes	b44f7d61-eeff-4c84-9750-e61965e09804	yes	205771810014_R08C01	EPIC array	GSE200707	yes	included
OESO_0047	64.9671	0	Male	0	64.9671	Mid thoracic oesophagus	G2: Moderately well differentiated	2	0	0	IB	4.7	3.7	Non-responder	Arm B: DCF & RT	Pre-operative Radiation	Complete : No residual tumour cells seen	100	21.3	na	?	na	yes	742cbdfe-3a3d-4f32-b0a5-ca09983ec86a:04cf8844-4531-49fb-986d-19309710843b	yes	b32eaf6e-91ee-4ca4-96d6-a973acb28c2b	yes	205771810016_R01C01	EPIC array	GSE200707	yes	included
OESO_0048	59.7213	0	Female	0	63.1	Lower thoracic oesophagus	G2: Moderately well differentiated	2	0	0	IB	3.8	4.1	Non-responder	Arm B: DCF & RT	Pre-operative Radiation	Extensive: Only small foci of residual tumour, with extensive fibrosis (estimated >90% regression)	99	-7.9	>90% regression		0	yes	b19ff769-5d05-4b14-8111-eead2119b9b2:2ff8ffbb-aa83-4473-89b8-cd9f8535019b	yes	0dc40f6f-028a-4694-816b-51fa820c9821	yes	205771810016_R02C01	EPIC array	GSE200707	yes	included
OESO_0051	64.0132	0	Male	0	35.4	Lower thoracic oesophagus	G2: Moderately well differentiated	2	0	0	IB	7.7	7.5	Non-responder	Arm A: DCF	Pre-operative Chemotherapy	Partial: Areas of fibrosis > residual tumour (estimated approximately 50-90% regression)	50	2.6	na	na	na	yes	48364f80-a841-4820-a036-eea76970442f:8d73d217-b44c-47c9-abbd-a53ab21317b6	yes	cef47e10-272e-47fe-b3cc-1eecccfbb6e2	yes	205771810016_R03C01	EPIC array	GSE200707	no	included
OESO_0053	6.80921	1	Male	1	5.86	Lower thoracic oesophagus	G2: Moderately well differentiated	3	0	0	IIIA	10.7	13.4	Non-responder	Arm A: DCF	Pre-operative Chemotherapy	Minor or None: Residual tumour > fibrosis (estimated < 50% tumour regression)	0	-25.2	no response	IVA	16	yes	aa733735-a7a2-4912-a1de-3fbc1e4f475e:d1467f27-dbd6-4a4e-85cb-2a29038cfcfa	yes	b817e209-0348-4288-ae37-ad80c27ec597	no	NA	NA	NA	no	included
OESO_0055	61.25	1	Male	1	51.22	Lower Thoracic Oesophagus	G3: Poorly differentiated	3	0	0	IIB	19.7	12.7	Responder	CF	Pre-operative Chemotherapy	Minor or None: Still large volume of tumour	9	35.5	< 50% regression	IIIB	1	yes	9e7845a5-2a46-429b-8570-c1c0eec87ac2:0e60c4f3-41d3-47c7-a361-3c18ed96e16d	no	NA	no	NA	NA	NA	no	NA
OESO_0057	61.9079	0	Male	0	62.6	Lower Thoracic Oesophagus	G3: Poorly differentiated	3	2	0	IIIA	14.3	7.7	Responder	CF	Pre-operative Chemotherapy	Minor or None: Still large volume of tumour	9	46.2	< 50% regression	IIB	0	yes	602612e9-0dd3-4ba1-98fe-f40cf6a3ca60:623a1782-bf0d-47a8-8269-b8421d16dec4	yes	cf7be260-4b34-4a6f-b6af-0a095fc46f4b	yes	205771810016_R06C01	EPIC array	GSE200707	no	included
OESO_0062	11.9079	1	Male	1	10.72	Lower thoracic oesophagus	G2: Moderately well differentiated	3	1	0	IIIA	14.7	10.1	Non-responder	Arm A: DCF	Pre-operative Chemotherapy	Minor or None: Residual tumour > fibrosis (estimated < 50% tumour regression)	30	31.3	na	?	6	yes	508f91fc-76ab-42c2-8261-e221a8dc7436:59eb0f1b-f498-4745-8a10-1c2b3cd1b504	no	NA	yes	205771810016_R07C01	EPIC array	GSE200707	no	NA
OESO_0064	63.1908	0	Female	0	63.5	Lower Thoracic Oesophagus	G2: Moderately well differentiated	2	1	0	IIB	4.6	3	Non-responder	Pre-operative Treatment	Pre-operative Chemotherapy	Extensive: Microscopic residual visible cells	50	34.8	50-90% regression	IB	0	yes	3d826e30-9e00-4538-afda-64a228d1e70c:282029df-6cbe-4b6b-8f5d-6ca1b6df90e2	yes	c27655f7-7480-4ffe-aea3-cf65fa9bb9d0	no	NA	NA	NA	no	included
OESO_0066	35.3947	1	Male	1	11.91	OG Junction (Siewert II)	G3: Poorly differentiated	3	0	0	IIB	7.1	7.4	Non-responder	Arm B: DCF & RT	Pre-operative Radiation	Extensive: Only small foci of residual tumour, with extensive fibrosis (estimated >90% regression)	99	-4.2	>90% regression	IIIB	1	no	NA	yes	8c5e262e-5ad3-4ff4-93b8-16941f638fce	no	NA	NA	NA	no	excluded
OESO_0067	64.6711	0	Male	1	23.85	Lower thoracic oesophagus	G3: Poorly differentiated	2	1	0	IIB	12	6.7	Responder	CF	Pre-operative Chemotherapy	Minor or None: Residual tumour > fibrosis (estimated < 50% tumour regression)	na	44.2	< 50% regression	IIIB	4	no	NA	yes	4650291a-7aeb-4142-a8c2-2e2cf493e4c9	no	NA	NA	NA	no	included
OESO_0068	13.125	1	Male	1	12.43	Mid thoracic oesophagus	G2: Moderately well differentiated	3	0	0	IIIA	10.7	12.5	Non-responder	Arm B: DCF & RT	Pre-operative Radiation	Minor or None: Residual tumour > fibrosis (estimated < 50% tumour regression)	na	-16.8	na	?	5	yes	7b1e6d8a-6125-4153-a82f-963633b6d700:5f9f1fa8-f568-458d-82d9-2f258cdafc85	yes	935a9d53-0e1a-4669-a72a-3e78e51218c0	no	NA	NA	NA	no	included
OESO_0069	13.2895	1	Male	1	12.89	Lower thoracic oesophagus	G3: Poorly differentiated	1b	1	0	IIB	16.8	10.7	Responder	CF	Pre-operative Chemotherapy	Minor or None: Residual tumour > fibrosis (estimated < 50% tumour regression)	na	36.3	na	?	0	yes	cffa40f9-fd93-4795-a0d3-06220a07f78e:8e4cb4e2-461e-4639-a4ce-3a228741731c	yes	8dd0711d-8ea9-41c4-977c-9b828d9740fb	no	NA	NA	NA	no	included
OESO_0070	64.0132	0	Male	0	59.8	Lower Thoracic Oesophagus	G2: Moderately well differentiated	3	0	0	IIB	6.1	7.9	Non-responder	Arm B: DCF & RT	Pre-operative Chemotherapy	Extensive: Microscopic residual visible cells	90	-29.5	>90% regression	IB	0	yes	83a6c1b8-5818-4b60-b0b5-65cdc747d8c6:be27063c-cad0-480d-8c4f-ebdfb29a8e3a	yes	c2d74319-294f-4b35-a505-28340d25f478	yes	205771810025_R02C01	EPIC array	GSE200707	yes	included
OESO_0071	56.2829	1	Female	1	25	OG Junction (Siewert II)	GX: Grade cannot be assessed	?	?	0	IIB	8.95	4.7	Responder	CF	Pre-operative Chemotherapy	Complete : No residual tumour cells seen	na	47.5	na	na	na	no	NA	yes	41e13842-558d-4e35-970e-c02ddb525ff2	no	NA	NA	NA	no	included
OESO_0073	62.1053	1	Male	0	24.2	Lower thoracic oesophagus	G3: Poorly differentiated	X	0	0	IB	10.3	6.4	Responder	CF	Pre-operative Chemotherapy	Partial: estimated approximately 50-90% regression	na	37.9	na	?	0	yes	1a5e6e48-714c-42ef-8e52-3980f9610e18:ac4a0314-9b55-49ad-b28f-2c8d21a3f366	yes	cbae1d51-2605-4281-b426-39c931091be1	no	NA	NA	NA	no	included
OESO_0074	32.1382	1	Male	1	23.7	Lower thoracic oesophagus	GX: Grade cannot be assessed	3	0	0	IIB	4.3	4.2	Non-responder	Arm B: DCF & RT	Pre-operative Radiation	Extensive: Only small foci of residual tumour, with extensive fibrosis (estimated >90% regression)	95	2.3	na	?	1	yes	74d76eb1-772f-4ab3-9231-5b027afe008e:87e35c71-9d8b-4e98-b882-9d1290b18a26	no	NA	yes	205771810025_R03C01	EPIC array	GSE200707	no	NA
OESO_0075	61.5461	0	Male	1	3.52	OG Junction (Siewert II)	G3: Poorly differentiated	2	0	0	IIA	14	9	Responder	CF	Pre-operative Chemotherapy	Minor or None: estimated < 50% tumour regression	na	35.7	na	?	0	yes	0ed94416-dea2-40ae-9e9a-1acfefd83b0f:877f77e5-7405-4eb3-b8df-928bac89b1d8	no	NA	yes	205771810025_R04C01	EPIC array	GSE200707	no	NA
OESO_0076	10.7237	1	Male	1	3.91	OG Junction (Siewert II)	G1: Well differentiated	2	1	0	IIB	10.2	9.5	Non-responder	Arm B: DCF & RT	Pre-operative Radiation	Surgery was not performed due to new metastatic disease	na	6.9	na	na	na	yes	a57a1b69-274c-478a-83fd-280824320c24:d6200e63-614e-481d-8362-a0eb6eac3294	no	NA	no	NA	NA	NA	no	NA
OESO_0077	60.1316	0	Female	0	21.9	Lower thoracic oesophagus	G3: Poorly differentiated	?	?	0	IIIA	18.1	9.3	Responder	CF	Pre-operative Chemotherapy	Minor or None: Residual tumour > fibrosis (estimated < 50% tumour regression)	na	48.6	na	?	?	no	NA	yes	afff94f0-ea04-4491-ba22-5cd2b1ca947d	no	NA	NA	NA	no	included
OESO_0078	60.0987	0	Male	0	21.9	Lower thoracic oesophagus	G2: Moderately well differentiated	2	0	0	IB	22.9	10.7	Responder	CF	Pre-operative Chemotherapy	Minor or None: Residual tumour > fibrosis (estimated < 50% tumour regression)	na	53.3	na	?	?	yes	b1c6b715-785f-497e-a8c4-9abf8d5c2216:0eeda897-975d-40f6-8ae2-22710b64fe09	yes	b9175529-118f-44ee-9eee-27c52ea9a9a1	no	NA	NA	NA	no	excluded
OESO_0079	60.2961	0	Male	0	21.9	Mid thoracic oesophagus	G3: Poorly differentiated	3	1	0	IIIA	4.8	5.2	Non-responder	Arm B: DCF & RT	Pre-operative Radiation	Complete : No residual tumour cells seen	100	-8.3	na	?	?	yes	b3a91a13-c1f3-47fa-9be1-452d34ee7d41:ddb2bbf7-6eaf-4d8f-ac0a-cccb5ae7a0cd	no	NA	no	NA	NA	NA	no	NA
OESO_0081	22.8947	1	Male	1	21.6	OG Junction (Siewert II)	G1: Well differentiated	?	?	0	IB	9.2	7.9	Non-responder	Arm A: DCF	Pre-operative Chemotherapy	Complete : No residual tumour cells seen	NA	14.1	na	?	na	no	NA	yes	3d4a711a-9695-4e4c-a930-f7b11b06837c	no	NA	NA	NA	no	included
OESO_0083	60.0329	0	Female	0	21.6	Lower thoracic oesophagus	G3: Poorly differentiated	?	?	0	IIB	8.7	6	Non-responder	Arm A: DCF	Pre-operative Chemotherapy	Minor or None: Residual tumour > fibrosis (estimated < 50% tumour regression)	20	31	na	?	na	no	NA	yes	6ddf5eb3-7435-43bd-bbb9-0b51ecff339a	no	NA	NA	NA	no	included
OESO_0084	59.0461	0	Male	0	20.8	Lower thoracic oesophagus	G3: Poorly differentiated	?	?	0	IB	11.5	5.4	Responder	CF	Pre-operative Chemotherapy	Minor or None: Residual tumour > fibrosis (estimated < 50% tumour regression)	0	53	na	?	na	no	NA	yes	c90e1122-b33a-4a67-82eb-c029d737df9d	no	NA	NA	NA	no	included
OESO_0085	20.9868	1	Male	1	16.78	OG Junction (Siewert II)	G3: Poorly differentiated	?	?	0	IIB	10.1	8.28	Non-responder	Arm B: DCF & RT	Pre-operative Radiation	Complete : No residual tumour cells seen	NA	18	na	?	na	no	NA	yes	2f960c01-0060-46a6-b576-1a0821c01fc7	no	NA	NA	NA	no	included
OESO_0087	10.1645	1	Female	1	10.2	Lower thoracic oesophagus	G3: Poorly differentiated	2	0	0	IIA	7.3	5.3	Non-responder	Arm A: DCF	Pre-operative Chemotherapy	Partial: Areas of fibrosis > residual tumour (estimated approximately 50-90% regression)	50	27.4	na	?	0	yes	006f1c7b-331a-42ab-a588-6cc7450573c7:38a6521d-6f73-4a4d-912c-c967307bf741	yes	4f674923-9d99-41ad-a14a-7162eb90b646	yes	205771810025_R05C01	EPIC array	GSE200707	yes	included
OESO_0091	57.5329	0	Male	0	20.6	Lower thoracic oesophagus	G3: Poorly differentiated	3	0	0	IIB	17.77	22.31	Non-responder	Arm A: DCF	Pre-operative Chemotherapy	Minor or None: Residual tumour > fibrosis (estimated < 50% tumour regression)	40	-25.5	< 50% regression	IIB	0	no	NA	yes	574a5d39-8b9e-4ca8-b9c1-dd69cf5ac638	no	NA	NA	NA	no	included
OESO_0092	13.5197	1	Male	0	13.5	Lower Thoracic Oesophagus	G3: Poorly differentiated	?	?	0	IIB	9.4	7.1	Non-responder	Arm A: DCF	Pre-operative Chemotherapy	Minor or None: Residual tumour > fibrosis (estimated < 50% tumour regression)	5	24.5	na	?	na	no	NA	yes	2977e0e9-e5f2-4cb0-ae66-5ba52239b40a	no	NA	NA	NA	no	included
OESO_0093	23.6842	1	Male	1	18.4	Lower thoracic oesophagus	G3: Poorly differentiated	2	0	0	IIA	4.3	4.4	Non-responder	Arm B: DCF & RT	Pre-operative Radiation	Complete : No residual tumour cells seen	100	-2.3	na	?	0	yes	b6273ad0-5235-4208-aef2-38091c6d2b8c:c17b36e9-c8fb-4f78-85ce-c254f851b1a2	yes	1ceda2eb-9df6-466a-8af8-599ce9dc416a	no	NA	NA	NA	no	included
OESO_0094	19.0461	1	Male	1	13.78	Lower Thoracic Oesophagus	G3: Poorly differentiated	3	1	0	IIIA	11.2	4.7	Responder	CF	Pre-operative Chemotherapy	Minor or None: Still large volume of tumour	0	58	no response	IIA	0	yes	053f76ed-9bbf-407a-99b0-b158c2ba8927:c119e001-d8db-4bae-9e57-a69cd8ba76e3	yes	56a59de3-3e5d-433c-bcf7-1aedd44a1bef	yes	205771810025_R06C01	EPIC array	GSE200707	no	included
OESO_0096	38.8816	1	Male	1	13.65	OG Junction (Siewert II)	G3: Poorly differentiated	3	2	0	IIB	7.3	4.3	Responder	CF	Pre-operative Chemotherapy	Minor or None: Residual tumour > fibrosis (estimated < 50% tumour regression)	0	41.1	no response	IIIB	6	yes	5b2d8cc7-4042-434a-8081-c20d60725a96:d9dac4b7-2343-4122-85ba-ab09be90376d	yes	2a3c2904-5696-4523-a6e3-6531d1432b5d	yes	205771810025_R07C01	EPIC array	GSE200707	no	included
OESO_0097	26.3487	1	Male	1	16.3	Lower thoracic oesophagus	G3: Poorly differentiated	?	?	0	IIIA	7	6.2	Non-responder	Arm A: DCF	Pre-operative Chemotherapy	Extensive: Only small foci of residual tumour, with extensive fibrosis (estimated >90% regression)	na	11.4	na		na	no	NA	yes	6977a33d-fb8a-4534-bb61-9f2ab46ebc43	no	NA	NA	NA	no	included
OESO_0098	54.3092	0	Male	0	46.9	OG Junction (Siewert II)	G2: Moderately well differentiated	3	0	0	IIB	4.7	4	Non-responder	Arm B: DCF & RT	Pre-operative CXRT	Extensive: Microscopic residual visible cells	99	14.9	>90% regression	IB	0	yes	6f222ed9-0e4e-43f4-b7c9-9287447f7fc6:437d0d5f-51f4-41ad-8ce3-c2a8d2bcd976	yes	b06f83e0-6221-4f93-86c0-1dc901ff82c5	yes	205771810025_R08C01	EPIC array	GSE200707	yes	included
OESO_0099	15.4276	1	Male	1	9.18	Lower Thoracic Oesophagus	G2: Moderately well differentiated	3	1	0	IIB	na	na	Off-DOCTOR trial	Pre-operative Treatment	Pre-operative Chemotherapy	Minor or None: Residual tumour > fibrosis (estimated < 50% tumour regression)	na	na	no response	IVA	7	yes	c84b1d31-8915-40f6-b749-ec7cd03439fc:88d6fe07-1711-4020-bee4-b35a0a468697	yes	f2209635-c13e-4d5e-aff6-aee141dc1f42	yes	205771810043_R01C01	EPIC array	GSE200707	yes	included
OESO_0100	20.3618	1	Male	1	10.79	Lower thoracic oesophagus	G3: Poorly differentiated	3	1	0	IIB	24.7	20.1	Non-responder	Arm B: DCF & RT	Pre-operative CXRT	Extensive: Only small foci of residual tumour, with extensive fibrosis (estimated >90% regression)	95	18.6	>90% regression	IIIB	6	yes	1ce429ef-dded-44a6-912f-1a75ac4c613f:d754f339-7e76-4920-9f5d-4a542f7b9fb8	yes	07792621-b59e-4d3f-8470-95d64a8bbdb2	yes	205771810043_R02C01	EPIC array	GSE200707	yes	included
OESO_0101	14.2434	1	Male	1	13.4	Mid thoracic oesophagus	G2: Moderately well differentiated	3	0	0	IIB	8	7.7	Non-responder	Arm B: DCF & RT	Pre-operative Radiation	Complete : No residual tumour cells seen	50	3.8	na		0	yes	f3a8bc3c-6634-4600-9fec-baab4192cb4d:43bd561d-102a-4d8f-bf11-b1b5fd1715c0	no	NA	no	NA	NA	NA	no	NA
OESO_0102	51.3487	0	Male	0	37.5	Lower thoracic oesophagus	G2: Moderately well differentiated	3	2	0	IIIB	8.64	11.07	Non-responder	Arm B: DCF & RT	Pre-operative Radiation	Complete : No residual tumour cells seen		-28.1	na		0	yes	82c9dc72-7072-4f2e-9de6-a086c72c3fc9:63a84adf-9eb9-475a-a2ad-9d7a510c2223	yes	dc1f1a6c-4d9f-4331-91ca-ffdc38ad2aa1	no	NA	NA	NA	no	included
OESO_0105	48.5855	0	Male	0	39.5	Lower Thoracic Oesophagus	G3: Poorly differentiated	3	0	0	IIB	4.9	5.8	Non-responder	Arm A: DCF	Pre-operative Chemotherapy	Extensive: Microscopic residual visible cells	80	-18.4	50-90% regression	IC	0	yes	67ac6e86-ac4a-4f77-ad16-259a74660f3b:7bbe4e00-dbc2-4744-981f-e167d8877999	yes	8d5f164a-7082-428d-bfbc-846c4c44bf9e	no	NA	NA	NA	no	included
OESO_0106	20.5592	1	Male	1	10.2	Lower Thoracic Oesophagus	GX: Grade cannot be assessed	3	0	0	IIB	15.7	4.7	Responder	CF	Pre-operative Chemotherapy	Minor or None: Residual tumour > fibrosis (estimated < 50% tumour regression)		70.1	na			yes	b0bd6114-91ff-4537-b24e-be458aa1bac9:27ce6279-2f7a-4331-a337-112dd10549b4	yes	137c3940-4fc7-4a3d-9d57-cdc5cf59385b	yes	205771810043_R03C01	EPIC array	GSE200707	no	included
OESO_0107	48.5197	0	Male	0	32	OG Junction (Siewert II)	G1: Well differentiated	3	1	0	IIB	21.5	24.63	Non-responder	Pre-operative Treatment	Pre-operative Chemotherapy	Minor or None: Still large volume of tumour	1	-14.6	no response	IIIB	1	yes	5f17007e-a4cf-4b20-b756-85d4a40df593:9ee2ff8a-996d-4f12-8d1a-0fa64da0ecb6	no	NA	yes	205771810043_R04C01	EPIC array	GSE200707	no	NA
OESO_0109	36.1184	1	Male	1	26.3	Lower thoracic oesophagus	G3: Poorly differentiated	3	2	0	IIIB	9.3	10.6	Non-responder	Arm A: DCF	Pre-operative Chemotherapy	Not given		-14	na		2	yes	3f402b9f-433d-472f-b9d0-cf143bed18af:cc340d71-0e91-4618-b522-dbab2fba4949	yes	3f636168-d659-4709-aabf-7ca518600dc9	yes	205771810043_R05C01	EPIC array	GSE200707	no	excluded
OESO_0111	47.6645	0	Male	0	9.4	OG Junction (Siewert II)	G3: Poorly differentiated	3	0	0	IIB	7.4	4.74	Responder	CF	Pre-operative Chemotherapy	Complete : No residual tumour cells seen		35.9	na			yes	12bfd326-1cef-4c18-9b3b-6a8d555f80ca:7fb7d28f-842d-4269-82e5-838885308f49	yes	f13098cb-2205-430f-a173-85c557af6031	no	NA	NA	NA	no	included
OESO_0112	47.5658	0	Male	0	9.4	Lower Thoracic Oesophagus	G2: Moderately well differentiated	3	0	0	IIB	26	6.1	Responder	CF	Pre-operative Chemotherapy	Minor or None: Residual tumour > fibrosis (estimated < 50% tumour regression)		76.5	na			no	NA	yes	ee1ec58b-f6f1-44ee-99fe-56b580a8bfc9	no	NA	NA	NA	no	included
OESO_0113	30.3289	1	Male	1	8.45	Lower Thoracic Oesophagus	G3: Poorly differentiated	3	1	0	IIB	8.4	4.8	Responder	CF	Pre-operative Chemotherapy	Minor or None: Still large volume of tumour	0	42.9	no response	IIIA	3	yes	7d92ac72-7beb-4c3e-8d22-66adbfc9a8e1:ceddab54-42ad-4de9-82b2-2ed83817b1d7	yes	8cc1cdf7-1bd4-4647-9a4d-9b9e7eb933c4	yes	205771810043_R06C01	EPIC array	GSE200707	no	included
OESO_0114	5.75658	0	Male	0	9	OG Junction (Siewert II)	G3: Poorly differentiated	?	?	0	IIB	13.7	4.6	Responder	CF	Pre-operative Chemotherapy	Minor or None: Residual tumour > fibrosis (estimated < 50% tumour regression)	5	66.4	na		na	no	NA	yes	ba471e6a-fc49-4510-9cf1-92d1196932bf	no	NA	NA	NA	no	included
OESO_0115	28.2623	1	Male	1	NA	Cardia (Siewer III)	G3: Poorly differentiated	3	2	0	IIIB			Off-DOCTOR trial	Direct to Surgery	Direct to Surgery	Not given			0	IIIB	0	no	NA	yes	cd4d7ca1-f54a-47dc-9db4-676356d53b44	yes	3999876157_R05C02	Illumina 450K arrays	GSE72874	yes	included
OESO_0117	45.0658	0	Male	0	40.9	Lower Thoracic Oesophagus	G2: Moderately well differentiated	3	1	0	IIB	22.6	18.1	Non-responder	Arm B: DCF & RT	Pre-operative CXRT	Complete response	95	19.9	Complete regression	IIB	1	yes	7155f1d5-5988-4bc2-8892-934a792bf384:d70fe5c8-a3c7-4e01-863b-cd3979575f2a	yes	3a6056c3-3f78-40aa-a806-92a250da9a92	no	NA	NA	NA	no	included
OESO_0118	43.9474	0	Male	0	27.6	Lower thoracic oesophagus	G2: Moderately well differentiated	3	0	0	IIB	16.1	11.8	Non-responder	Arm B: DCF & RT	Pre-operative Radiation	Complete response	na	26.7	na		14	yes	84ea45b2-5d03-4fec-88d4-5763057f6ee3:759e21a2-cddf-4b2c-b1d2-90ca9290a482	yes	6f90f709-4b77-4809-8a43-50e3ec708802	yes	205771810043_R07C01	EPIC array	GSE200707	yes	included
OESO_0119	20.5921	1	Male	1	18.06	Lower Thoracic Oesophagus	G3: Poorly differentiated	3	1	0	IIB	16	11.8	Non-responder	Arm B: DCF & RT	Pre-operative CXRT	Minor or None: Still large volume of tumour	na	26.3	< 50% regression	IIB	0	yes	9515170b-029a-466b-b311-d5bdb497781b:12b0e181-3dec-45c8-9ce9-2e16f20c5905	yes	7f9facab-8045-451f-b9a1-33ff9dc975ca	yes	205771810043_R08C01	EPIC array	GSE200707	yes	excluded
OESO_0120	43.125	0	Male	0	28	Lower Thoracic Oesophagus	G3: Poorly differentiated	3	0	0	IIB	4.2	4.1	Non-responder	Arm B: DCF & RT	Pre-operative CXRT	Extensive: Microscopic residual visible cells	na	2.4	>90% regression	IIB	0	yes	7212d2e9-d8e5-42c5-b973-836648ec67e1:d9536f74-7804-4521-ba36-9dac079faa59	yes	b89a50f6-4a8d-4c87-a75b-877baa80c17e	yes	205771810044_R01C01	EPIC array	GSE200707	yes	included
OESO_0121	12.9276	1	Male	0	12.9	Lower thoracic oesophagus	G2: Moderately well differentiated	2	0	0	IB	7.7	8.2	Non-responder	Arm A: DCF	Pre-operative Chemotherapy	Minor/None	na	-6.5	na		3	yes	7653b019-c5d4-42cc-b935-ecee9abd9e21:06d5ad21-95cf-4d58-93ff-efdb1034e7c5	yes	21e1dc3b-2d81-4896-aa2e-36b4bcb452f9	yes	205771810044_R02C01	EPIC array	GSE200707	yes	included
OESO_0122	16.8092	1	Male	1	3.26	OG Junction (Siewert II)	G3: Poorly differentiated	?	?	0	IIB	9.3	9.46	Non-responder	Arm A: DCF	Pre-operative Chemotherapy	no data	na	-1.7	a		na	no	NA	yes	317c7952-2e6b-4599-9081-118e9c1a968a	no	NA	NA	NA	no	included
OESO_0125	10.2303	1	Male	1	10.23	OG Junction (Siewert II)	G3: Poorly differentiated	3	0	0	IIB	4.4	4.4	Non-responder	Arm A: DCF	Pre-operative Chemotherapy	Minor or None: Still large volume of tumour	na	0	no response	IVA	16	yes	d93e10a9-9255-4d5e-8d8b-d6d09d0967ea:cdb135ee-7799-46b7-9359-6e6abfe81db7	yes	f48af105-35b8-4382-bdbb-adf92b4504a3	yes	205771810044_R03C01	EPIC array	GSE200707	yes	included
OESO_0126	38.8816	0	?	0	0.9	Lower Thoracic Oesophagus	G3: Poorly differentiated	2	2	0	IIIA	20.25	13.19	Non-responder	Arm B: DCF & RT	Pre-operative Radiation	no data	na	34.9	na		na	yes	1f150252-9368-495b-b0b5-fb66eaa27fa4:faf766d9-7994-47a8-8ec6-dc6d895bfb94	yes	f149366a-9442-4aae-9145-abd71f456db2	yes	205771810044_R04C01	EPIC array	GSE200707	yes	included
OESO_0132	3	1	Male	1	NA	OG Junction (Siewert II)	G3: Poorly differentiated	3	0	1	IVA			Off-DOCTOR trial	Palliative Treatment	Palliative Chemotherapy	.			0	0	0	yes	1c98ae60-38a8-452d-adb4-b8678e830a50:c8c3dfb4-20b8-4472-bc29-1dac93c57056	no	NA	yes	3999876164_R01C01	Illumina 450K arrays	GSE72874	no	NA
OESO_0138	12	1	Male	1	NA	Lower Thoracic Oesophagus	G2: Moderately well differentiated	3	0	1	IVA			Off-DOCTOR trial	Palliative Treatment	Palliative XRT	.			0	0	0	yes	d7b569bd-a54c-4b6d-99de-72404a6d89ce:e2c52cce-9280-4d50-8c2b-5eb32a12bdd9	no	NA	yes	3999876164_R04C01	Illumina 450K arrays	GSE72874	no	NA
OESO_0195	10	1	Male	1	NA	OG Junction (Siewert II)	G3: Poorly differentiated	3	2	0	IIIB			Off-DOCTOR trial	Palliative Treatment	Palliative XRT	.			0	0	0	yes	85bf6ddd-8b51-430f-90cd-a0f7c15973fe:c3d11ce8-59fa-4ae6-b20c-4d60113a3d7b	no	NA	yes	205771810044_R05C01	EPIC array	GSE200707	no	NA
OESO_0227	28	1	Male	1	NA	Lower Thoracic Oesophagus	G3: Poorly differentiated	3	1	0	IIIB			Off-DOCTOR trial	Pre-operative Treatment	Pre-operative CXRT	Minor or None: Still large volume of tumour			< 50% regression	IVA	8	yes	81b9b4c8-73cc-4152-a9c4-c79fddafbfbf:3c1bc369-1abe-431f-ac52-666bbede57c4	no	NA	no	NA	NA	NA	no	NA
OESO_0272	25	0	Male	0	25.7	Lower Thoracic Oesophagus	G2: Moderately well differentiated	3	0	0	IIB			Off-DOCTOR trial	Pre-operative Treatment	Pre-operative CXRT	Minor or None: Still large volume of tumour			< 50% regression	IC	0	yes	9adbcaa5-efdc-43b9-aac2-229acd373919:ab80b30d-e185-4e3b-ae7c-02ff008068cc	no	NA	yes	205771810044_R06C01	EPIC array	GSE200707	no	NA
OESO_5007	55	1	Male	1	NA	Lower Thoracic Oesophagus	G3: Poorly differentiated	3	0	0	IIB			Off-DOCTOR trial	Pre-operative Treatment	Pre-operative CXRT	Complete response			Complete regression	0	0	yes	3f60a395-02bc-4064-b7ed-f25a2907c480:accd418f-a623-497b-b35c-43668af1a55b	no	NA	yes	7539308117_R03C01	Illumina 450K arrays	GSE72874	no	NA
OESO_6027	20	1	Male	1	NA	OG Junction (Siewert II)	G3: Poorly differentiated	2	1	0	IIIA			Off-DOCTOR trial	Palliative Treatment	Palliative XRT	.			0	0	0	yes	29728b97-9241-4a50-a758-6f3277338c2d:2f7677ae-38b3-455e-b8b6-385644f19186	no	NA	yes	3999876086_R06C02	Illumina 450K arrays	GSE72874	no	NA
OESO_6028	12	1	Male	1	NA	OG Junction (Siewert II)	G2: Moderately well differentiated	3	1	0	IIIB			Off-DOCTOR trial	Pre-operative Treatment	Pre-operative CXRT	.			0	0	0	yes	2e729a6b-fc86-4a93-bec1-84b61c711d40:0723ecb9-d5ec-4e79-bc94-7af94065bd39	no	NA	yes	3999876021_R01C02	Illumina 450K arrays	GSE72874	no	NA
OESO_6032	55	0	Male	0	55.9	Lower Thoracic Oesophagus	G1: Well differentiated	3	0	0	IIB			Off-DOCTOR trial	Pre-operative Treatment	Pre-operative Chemotherapy	Minor or None: Still large volume of tumour			< 50% regression	IIIB	5	yes	3d566572-7ef4-48ac-8964-41c0d504f8ff:b5a5bdbb-7f11-4101-b857-9f5027972b83	no	NA	yes	3999876021_R05C02	Illumina 450K arrays	GSE72874	no	NA
OESO_6036	68	1	Male	1	NA	Lower Thoracic Oesophagus	G2: Moderately well differentiated	3	0	0	IIB			Off-DOCTOR trial	Pre-operative Treatment	Pre-operative Chemotherapy	Extensive: Microscopic residual visible cells			50-90% regression	IB	0	yes	f04bda77-ea17-46a4-b5ae-117ec00174fd:a6449f66-b058-483d-8de6-7532396cf625	no	NA	yes	3999876086_R02C01	Illumina 450K arrays	GSE72874	no	NA
OESO_6039	2	1	Male	1	NA	Mid Thoracic Oesophagus	G3: Poorly differentiated	3	1	1	IVA			Off-DOCTOR trial	Palliative Treatment	Palliative XRT	.			0	0	0	yes	fbf9de94-7949-403a-8bdc-e9c74a91c0f2:43f7fbf7-435c-4da2-a254-9975dfc465e2	no	NA	yes	3999876086_R03C01	Illumina 450K arrays	GSE72874	no	NA
OESO_6064	8	1	Male	1	NA	Lower Thoracic Oesophagus	G3: Poorly differentiated	3	3	0	IVA			Off-DOCTOR trial	Pre-operative Treatment	Pre-operative CXRT	Complete response			Complete regression	0	0	yes	3e07e7e1-092e-4905-9190-49b897c1204a:c019e7bc-8aa3-49d5-96e1-3a90d6469632	no	NA	yes	3999876157_R04C01	Illumina 450K arrays	GSE72874	no	NA
OESO_6065	65	0	Female	0	65.9	Lower Thoracic Oesophagus	G2: Moderately well differentiated	3	1	0	IIIB			Off-DOCTOR trial	Pre-operative Treatment	Pre-operative CXRT	Minor or None: Still large volume of tumour			< 50% regression	IIIB	2	yes	fcf3ad65-ad19-4c7d-a293-05d0f5b0aa8f:a7887ae2-4fb4-44bd-9262-32078dcd63cc	no	NA	yes	3999875096_R06C01	Illumina 450K arrays	GSE72874	no	NA
OESO_6067	34	0	Male	1	15	OG Junction (Siewert II)	G2: Moderately well differentiated	1	0	0	IB			Off-DOCTOR trial	Direct to Surgery	Direct to Surgery	Not given			0	IB	0	yes	5287ffaf-11c8-4e72-8c91-8e81548b8e6d:b7d9004d-ccc0-46ef-8ab3-d7ea67e2a9cd	no	NA	yes	3999876157_R05C01	Illumina 450K arrays	GSE72874	no	NA
OESO_6070	24	1	Male	1	NA	OG Junction (Siewert II)	G3: Poorly differentiated	2	0	0	IIA			Off-DOCTOR trial	Direct to Surgery	Direct to Surgery	Not given			0	IIIB	3	yes	7113388a-c0f4-47f4-9390-d3fa5c86a39a:132636f7-3774-4adc-94b7-1c439ca5a998	no	NA	yes	3999876157_R06C01	Illumina 450K arrays	GSE72874	no	NA
OESO_6078	10	1	Male	1	NA	OG Junction (Siewert II)	G2: Moderately well differentiated	3	2	1	IVA			Off-DOCTOR trial	Palliative Treatment	Palliative XRT	.			0	0	0	yes	8405faef-2e75-4614-b6d6-646d41fbce7b:c136723f-10d3-4b23-8e7a-63e51930dd11	no	NA	yes	3999875096_R06C02	Illumina 450K arrays	GSE72874	no	NA
OESO_6081	5	1	Male	1	NA	Upper Thoracic Oesophagus	G3: Poorly differentiated	3	3	1	IVA			Off-DOCTOR trial	Palliative Treatment	Palliative CXRT	not given			0	0	0	yes	9a284d85-3183-44e2-940f-eb3e5920e858:95ac71c2-091e-4931-b1e8-d2a3c446c9c1	no	NA	yes	3999876020_R01C01	Illumina 450K arrays	GSE72874	no	NA
OESO_6082	23	0	Female	0	23.7	Cardia (Siewer III)	G3: Poorly differentiated	3	1	0	IIIB			Off-DOCTOR trial	Direct to Surgery	Direct to Surgery	Not given			0	IIIB	3	yes	8f503493-ee4a-46bc-b9d9-d5bf95ae7024:d0eddc3a-c83a-43d5-a5ab-2e2a9c797987	no	NA	yes	3999876020_R02C01	Illumina 450K arrays	GSE72874	no	NA
OESO_6087	17	1	Male	1	NA	OG Junction (Siewert II)	G3: Poorly differentiated	3	0	0	IIB			Off-DOCTOR trial	Palliative Treatment	Palliative Stent	.			0	0	0	yes	748322e5-218c-47cc-922f-d9e096333968:84be3387-db53-4413-b70d-7b9379a0ac3d	no	NA	yes	3999876020_R05C01	Illumina 450K arrays	GSE72874	no	NA
OESO_6089	52	0	Female	0	53	Mid Thoracic Oesophagus	G2: Moderately well differentiated	3	0	0	IIB			Off-DOCTOR trial	Pre-operative Treatment	Pre-operative CXRT	Complete response			Complete regression	0	0	yes	bf0b7e0b-4e0b-46ed-96ca-4be86c04ae68:5df77f3c-22b1-46d4-ae91-5359259787f8	no	NA	yes	3999876020_R06C01	Illumina 450K arrays	GSE72874	no	NA
OESO_6091	39	1	Male	1	NA	Lower Thoracic Oesophagus	G3: Poorly differentiated	2	0	0	IIA			Off-DOCTOR trial	Direct to Surgery	Direct to Surgery	Not given			0	IIIB	4	yes	78f8c0c1-e343-4584-b4b4-e6afd4074d8e:49a2efb1-c5af-4fad-95e1-9172b3d25202	no	NA	yes	3999876020_R01C02	Illumina 450K arrays	GSE72874	no	NA
OESO_6100	7	1	Male	1	NA	Lower Thoracic Oesophagus	G2: Moderately well differentiated	3	2	0	IIIB			Off-DOCTOR trial	Palliative Treatment	Palliative XRT	.			0	0	0	yes	d982c6f6-4e7d-41ce-9574-de3bb927b0c0:8686b623-26b6-4d9a-a67f-b2f5316842b3	no	NA	yes	3999876157_R01C02	Illumina 450K arrays	GSE72874	no	NA
OESO_J0050	29.5066	1	Male	1	26.91	Lower thoracic oesophagus	G2: Moderately well differentiated	?	?	0	IIB	8.4	5.9	Non-responder	Arm A: DCF	Pre-operative Chemotherapy	Patient withdrew prior to day 22 - and continued on follow up	na	29.8	na	na	na	no	NA	yes	8e5a6fa3-02fa-4a8c-87b6-e9e697bcad8c	no	NA	NA	NA	no	included
OESO_J0063	12.3355	1	Male	1	11.68	Lower thoracic oesophagus	G2: Moderately well differentiated	1a	1	0	IIB	12.8	9.1	Non-responder	Arm B: DCF & RT	Pre-operative Radiation	Extensive: Only small foci of residual tumour, with extensive fibrosis (estimated >90% regression)	na	28.9	na	?	2	yes	d224c2c5-5cb2-4421-9a57-438f7da51786:9e1a82eb-6485-452c-b43e-06851d190db2	yes	47c68ec9-228c-42a5-8586-f0419d3ab3b9	yes	205771810016_R08C01	EPIC array	GSE200707	no	included
OESO_P0052	46.3158	1	Male	1	26.28	OG Junction (Siewert II)	G3: Poorly differentiated	3	1	0	IIB	7.1	5.9	Non-responder	Arm A: DCF	Pre-operative Chemotherapy	Minor or None: Residual tumour > fibrosis (estimated < 50% tumour regression)	10	16.9	< 50% regression	IVA	7	yes	12c700b8-d1f4-47d7-91cc-4194a42c8d07:fc9b6e17-3e47-40ac-8b90-24249d772a3f	yes	c7b1fe54-72b8-4790-a3b5-02e68de1945f	yes	205771810016_R04C01	EPIC array	GSE200707	yes	included
OESO_P0054	62.5658	0	Male	0	63.5	Lower Thoracic Oesophagus	G3: Poorly differentiated	3	1	0	IIB	17.5	7.7	Responder	CF	Pre-operative Chemotherapy	Minor or None: Still large volume of tumour	5	56	< 50% regression	IIA	0	yes	7f781bbb-8469-42a4-bdbd-0a6e684614b8:02b0840c-4d44-4b45-ba90-e5c334af9536	yes	6f886ec8-75ad-4937-836b-f3150004d08b	yes	205771810016_R05C01	EPIC array	GSE200707	yes	included
OESO_P0056	63.9803	0	Male	1	16.55	Lower Thoracic Oesophagus	G3: Poorly differentiated	3	1	0	IIIA	6.9	6.4	Non-responder	Arm A: DCF	Pre-operative Chemotherapy	Extensive: Microscopic residual visible cells	92	7.2	>90% regression	IIB	0	yes	dd12ac2f-056e-4513-8c57-279969bc583c:17a50095-1dee-4ed4-9d09-afd3972cc669	yes	77b089fa-f4f9-4c36-b5cb-5857db39e080	no	NA	NA	NA	no	included
OESO_P0065	20.7237	1	Female	1	16.97	OG Junction (Siewert II)	G3: Poorly differentiated	3	0	0	IIB	4.6	5.5	Non-responder	Arm A: DCF	Pre-operative Chemotherapy	Extensive: Microscopic residual visible cells	90	-19.6	50-90% regression	IIB	0	yes	86fd0c41-9f2b-47f5-ac3a-c67c8b244355:5cd68963-f89c-409e-ba80-34bbac0419a8	no	NA	yes	205771810025_R01C01	EPIC array	GSE200707	no	NA
OESO_R0058	64.3092	0	Male	0	33.7	OG Junction (Siewert II)	G3: Poorly differentiated	?	?	0	IIB	6.4	5.6	Non-responder	Arm B: DCF & RT	Pre-operative Radiation	Complete : No residual tumour cells seen	na	12.5	na	na	na	no	NA	yes	f3b26d4a-64f2-488b-b525-66c6163a81f9	no	NA	NA	NA	no	excluded
