# Supplementary material for: Multi-omic features of oesophageal adenocarcinoma in patients treated with preoperative neoadjuvant therapy
Source: Nat Commun. 2023 May 31;14:3155. doi: 10.1038/s41467-023-38891-x (PMC10232490; doi:10.1038/s41467-023-38891-x)
Supplement: Supplementary file 5 — Dataset 2 [file 41467_2023_38891_MOESM5_ESM.xlsx]

## Sheet: Supplementary Data 2
Supplementary Data 2: Whole genome sequencing details and identified genomic features of oesophageal adenocarcinoma samples
Donor.Publication.ID	QpureCellularity	TestAverageBaseCoverage	controlAverageBaseCoverage	ASCATpurity	ASCATploidy	ASCATrho	SNV count	SNV dbsnp count	SNV dbsnp percent	INDEL count	INDEL dbsnp count	INDEL dbsnp percnt	TMB	Signature17	Signature2.APOBEC	Signature20.MMR	Signature18.MUTYH	Signature1.Age	Signature3.BRCA	Intrachromosomal	Deletion	Inversion	TandemDuplication	AmplifiedInversion	FoldbackInversion	Duplication	Translocation	sv_total	Deletion_CN0	Loss_CN1	Copy.neutral.LOH	CN2	CN3.5	CN..6	subclonal_cnv_percent_chr1	subclonal_cnv_percent_chr2	subclonal_cnv_percent_chr3	subclonal_cnv_percent_chr4	subclonal_cnv_percent_chr5	subclonal_cnv_percent_chr6	subclonal_cnv_percent_chr7	subclonal_cnv_percent_chr8	subclonal_cnv_percent_chr9	subclonal_cnv_percent_chr10	subclonal_cnv_percent_chr11	subclonal_cnv_percent_chr12	subclonal_cnv_percent_chr13	subclonal_cnv_percent_chr14	subclonal_cnv_percent_chr15
OESO_0001	70	58.22	31.06	0.62	1.96	0.62	41800	772	1.84689	1095	63	5.75342	14.2983	71.1045	3.33774	3.05141	3.23115	8.24859	11.0266	88	37	32	5	10	15	0	40	277.488	0.22	10.45	4.05	78.72	6.09	0.47	0.0253311	1.17696	16.0839	31.2175	99.245	0	0	0	0.472391	0	0	0	0	0	0
OESO_0003	90	68.84	39.2	0.53	4.5	0.33	35501	726	2.04501	957	48	5.01567	12.1527	52.5887	6.29844	1.19838	10.0045	11.7696	18.1403	38	19	4	5	6	0	1	41	93.9314	0.02	0.03	0.73	2.16	75.11	21.96	0	0	28.8848	29.1363	0	16.9908	32.034	0	0	40.7538	35.1286	0	35.869	53.7384	79.0106
OESO_0008	69	70.62	30.33	0.56	3.18	0.44	46009	791	1.71923	1460	59	4.0411	15.823	59.5856	5.3034	6.13841	0.54905	0.14597	28.2776	238	90	37	35	24	26	2	130	558.543	0.05	2.58	21.27	8.77	62.16	5.16	56.4972	27.4281	2.22546	84.2802	25.9008	27.1313	77.8127	20.8707	5.35382	0.135709	0	0	13.7228	48.1081	0
OESO_0009	78	55.91	31.74	0.72	4.79	0.52	24974	815	3.26339	753	49	6.5073	8.57567	35.3199	30.005	1.40605	9.00867	23.8336	0.42679	57	41	8	7	22	8	1	23	225.895	0.01	0.03	2.06	0.09	74.57	23.24	40.1636	0	26.7241	0	5.36737	0	17.7609	29.83	52.7527	37.0214	37.3999	62.6148	47.4238	0.935551	0
OESO_0010	66	57.79	28.77	0.5	2.8	0.42	20335	1014	4.98648	853	75	8.7925	7.06267	34.3096	3.77856	2.49797	12.6641	38.9332	7.81662	48	24	14	2	5	14	4	19	126.778	0.32	1	13.57	24.22	60.28	0.62	0.870448	0	0	0	25.1769	2.14029	0.0175847	0	45.3979	37.7299	57.9094	0	0	1.77834	0
OESO_0011	57	69.59	32.39	0.52	3.82	0.36	5970	349	5.8459	273	27	9.89011	2.081	8.86853	4.25025	5.84053	10.9396	43.0841	27.017	40	27	3	19	9	5	0	12	121.487	0.01	0.11	13.82	0.01	78.71	7.34	48.0306	98.731	14.8987	0	0.794503	0	18.7882	0	0.0357084	40.7538	55.4923	0	0.152028	0	0
OESO_0013	85	72.02	38.52	0.54	4.28	0.35	42309	905	2.13902	1124	49	4.35943	14.4777	56.0028	5.40733	2.16586	6.12725	10.8659	19.4308	103	38	15	3	21	11	3	58	299.324	0.06	1.08	8.31	2.21	68.21	20.14	1.08739	44.2063	99.706	35.3564	0	8.76466	21.711	25.4495	54.23	0	35.16	25.2167	31.3129	0	63.3949
OESO_0014	83	73.14	38.7	0.71	4.79	0.51	21562	660	3.06094	938	41	4.371	7.5	31.3979	3.70509	3.36784	14.017	18.9801	28.5321	57	41	8	27	11	24	4	16	267.963	0.14	0.01	5.28	0	62.14	32.43	0	0.0922531	0.0500655	0.855025	0	99.6415	4.76738	0	0	0	0	0.391085	0	58.024	0
OESO_0015	80	73.44	38.58	0.66	3.97	0.5	17799	632	3.55076	955	47	4.92147	6.25133	19.1916	6.06518	4.46522	16.4081	15.6115	38.2583	110	41	22	32	19	39	3	61	441.097	0.42	0.26	7.46	0	78.29	13.55	58.4811	0	60.0143	25.0377	0.0691534	89.5505	36.0005	83.4879	37.1062	40.7325	0	62.5377	60.7779	1.8092	0
OESO_0019	53	74.3	38.55	0.26	1.83	0.28	18558	594	3.20078	560	32	5.71429	6.37267	54.0278	2.98133	2.08477	10.5881	25.7274	4.59054	31	15	26	0	8	4	2	5	131.891	0.51	15.33	6.83	75.89	1.27	0.15	0	0	0	0	0	6.14519	36.1796	15.7607	4.47682	0	6.85128	0	0	0	80.3942
OESO_0023	74	66.89	36.01	0.61	2.99	0.51	10727	509	4.74504	586	31	5.2901	3.771	19.037	6.76577	3.95566	18.5228	36.2044	15.5143	59	21	21	8	19	17	3	44	186.325	0.05	1.17	23.03	3.58	69.97	2.19	0.302863	0.0268557	0	0	0	0	0	0	0	0.657386	0	66.3726	60.7754	9.79969	0
OESO_0025	71	72.51	35.05	0.53	1.59	0.59	12483	544	4.35793	494	37	7.48988	4.32567	32.7168	6.62599	4.04464	5.32055	38.3942	12.8978	89	46	28	38	28	53	0	32	509.251	0.1	48.78	4.66	43.61	2.41	0.45	19.8474	37.6763	94.1548	99.7518	15.9684	0.0480507	39.6599	57.1608	99.7151	0	51.6616	62.5801	60.7115	20.6365	14.5436
OESO_0027	79	59.06	32.84	0.72	3.75	0.58	40390	794	1.96583	1091	70	6.41613	13.827	71.9569	2.9563	4.5931	3.5631	5.44089	11.4897	86	51	14	21	19	14	1	51	237.818	0.04	0.18	16.7	0.58	73.84	8.67	0	0	1.41192	59.236	0	58.9772	0	26.4894	31.6265	40.7068	0	9.19795	56.4374	13.8924	11.5999
OESO_0028	NA	67.02	36.92	0.85	2.03	0.85	51336	1404	2.73492	1559	126	8.0821	17.6317	62.3289	1.78991	2.77102	8.15863	16.1842	8.76732	124	56	89	0	0	16	2	107	383.449	0.2	9.63	1.63	73.5	14.6	0.44	84.7294	69.9256	61.0416	99.7771	99.0401	59.4981	60.3977	76.3431	1.23299	0	13.1228	62.4834	40.4078	53.1316	80.2027
OESO_0029	37	56.45	31.86	0.31	2.52	0.26	2891	210	7.26392	204	17	8.33333	1.03167	1.47969	9.52729	4.52903	9.95542	65.0285	9.48009	34	4	7	0	4	2	0	10	65.0967	0.12	6.06	42.7	7.73	43.2	0.19	9.42564	2.93228	6.74886	7.90567	60.4736	12.0259	46.5022	20.9255	93.3478	30.7375	0	0	46.0425	0	0
OESO_0031	88	62.93	36.05	0.81	5.21	0.62	7616	444	5.82983	492	34	6.91057	2.70267	11.3303	0.00293	3.70737	16.2425	48.6772	20.0396	68	25	5	38	66	86	1	78	437.065	0.11	0.05	2.72	0	61.51	35.62	32.4645	54.7812	98.5237	0.0285701	0	7.81939	21.586	19.4456	81.2831	0	0	58.937	56.4288	58.0246	80.3618
OESO_0034	47	65.3	34.5	0.34	3.68	0.22	15073	331	2.19598	1285	27	2.10117	5.45267	20.8306	8.99578	7.8531	10.3094	1.18457	50.8265	204	6	9	3	0	4	1	49	306.078	0.08	0.57	14.81	2.2	73.41	8.93	24.4683	5.97523	25.4011	99.7987	6.78735	40.4614	17.4234	53.0767	2.94727	27.196	45.2215	0	41.9573	0	0
OESO_0035	52	70.56	31.69	0.48	5.22	0.26	27755	656	2.36354	769	65	8.45254	9.508	67.4704	3.03339	2.22671	7.9422	10.9151	8.41214	50	17	9	9	27	6	2	42	189.217	0.05	0.06	0.31	0	59.12	40.47	99.6716	71.7804	43.1143	0	44.088	66.4482	2.92945	99.8201	66.8596	6.04944	0	0	60.7739	0	62.5252
OESO_0038	45	71.41	33.72	0.42	3.04	0.32	26614	590	2.21688	660	43	6.51515	9.09133	56.5063	4.80057	6.93417	2.15322	18.5839	11.0218	174	51	26	33	6	5	6	100	329.807	0.09	2.71	10.72	12.27	73.11	1.09	59.0751	40.8959	18.9887	73.2518	57.0484	94.2003	80.3809	72.4469	16.9284	0	35.0212	28.2415	0	58.0187	57.1105
OESO_0040	72	54.71	30.64	0.59	1.81	0.61	8358	401	4.7978	495	25	5.05051	2.951	19.7502	8.3833	5.60747	13.056	29.6543	23.5487	51	39	49	1	2	16	2	115	198.061	0.04	19.18	1.02	75.83	3.87	0.05	87.369	0	97.8948	99.7592	99.4344	40.4316	0.773899	1.37411	90.3456	0	51.8048	0	0	53.3615	80.3492
OESO_0041	39	57.88	31.54	0.37	1.98	0.37	13611	484	3.55595	623	36	5.77849	4.74467	31.6029	4.19558	6.59323	12.2818	21.7313	23.5952	203	51	45	3	4	9	1	69	326.764	0.09	20.75	2.94	58.25	17.71	0.27	13.5626	2.11025	85.591	1.43745	2.27123	20.4237	0.463465	0	51.6033	0	36.2558	0	36.2988	5.44744	0
OESO_0045	68	68.71	38.75	0.55	2.95	0.45	11214	657	5.85875	552	23	4.16667	3.922	7.90559	1.72293	1.47184	24.0125	56.5856	8.3016	22	8	10	1	1	0	0	16	46.4073	0.01	0.77	11.73	7.03	80.31	0.15	99.6743	99.8988	0.0978111	0	0	32.983	99.9161	0	0	44.434	11.5759	70.0828	0	62.6814	39.4528
OESO_0046	37	70.25	32.94	0.33	3.69	0.21	18914	519	2.744	729	50	6.85871	6.54767	49.804	3.89077	6.16003	4.82895	19.6832	15.6331	78	38	12	7	6	7	1	21	166.711	0.1	0.28	12.76	4.37	75.79	6.7	0	0	32.3048	0	0	0	0	0	0	0	0	0.153504	0	0	0
OESO_0047	41	67.38	32.71	0.32	1.67	0.36	13230	496	3.74906	711	31	4.36006	4.647	18.2188	5.63334	5.76572	14.5525	24.171	31.6586	64	26	17	0	0	2	0	14	144.323	0.05	34.66	7.09	52.37	5.82	0	98.3297	99.8995	99.3249	0	37.5054	99.7448	92.6841	40.4878	27.1578	40.7421	51.5252	62.5806	56.4239	44.1758	80.3654
OESO_0048	38	70.52	34.92	0.37	3.66	0.24	6468	323	4.99382	313	22	7.02875	2.26033	23.3735	5.00259	4.2775	14.9602	39.5075	12.8787	41	33	4	8	0	3	0	1	97.3609	0.05	0.05	16.48	0	80.25	3.16	0	0.133699	0.403761	0	0.818637	0	0	0	0	0	0	0	0	0	0
OESO_0051	92	72.91	35.99	0.33	1.78	0.36	13309	578	4.34293	490	32	6.53061	4.59967	34.0983	2.55942	2.59191	16.5405	36.7758	7.43416	41	31	21	0	2	11	1	67	133.271	0.05	26.92	3.91	60.09	8.73	0.32	0	0	0	0	0	1.07632	0	0	99.7533	0	0	0	0	0	0
OESO_P0052	80	72.5	36.51	0.71	2.75	0.64	23169	887	3.82839	1273	82	6.44148	8.14733	20.6204	6.57688	11.1981	14.9637	15.4064	31.2345	156	21	37	18	19	25	1	41	460.948	0.27	4.44	21.25	23.71	48.27	2.06	70.7198	7.20536	27.9871	77.8043	62.3936	83.3286	99.9193	73.9418	11.5114	37.034	51.7227	29.9803	56.4364	11.0878	78.045
OESO_0053	87	67.84	31.49	0.5	2.31	0.46	17149	473	2.75818	585	37	6.32479	5.91133	33.8193	21.8957	3.67576	5.47814	10.1532	24.9779	96	54	17	1	2	4	0	52	216.46	0.14	7.01	34.23	18.05	39.89	0.66	15.9908	4.28186	12.5663	2.45426	99.4049	99.7881	64.5111	99.8313	2.31604	40.753	51.7822	0.395868	0.540639	0	0
OESO_P0054	56	74.54	36.14	0.45	2.48	0.4	57384	1038	1.80887	1104	37	3.35145	19.496	68.1497	1.29628	3.54559	6.31143	15.502	5.19505	72	42	22	2	17	2	1	35	228.649	0.08	5.4	23.44	27.97	41.21	1.9	0	0	0.203554	0.339252	0.397402	0	0	3.39433	0	0	0	0	0	0.145768	0
OESO_0055	53	58.33	29.05	0.42	3.7	0.28	25844	790	3.0568	783	56	7.15198	8.87567	47.6062	1.75436	1.66945	19.462	20.4273	9.08069	41	20	10	3	11	7	0	11	112.04	0.05	0.11	9.02	0.67	83.64	6.52	99.6701	50.3652	0	0	0	0.34446	83.6843	99.8318	0	0	0	0	39.4362	0	0
OESO_P0056	56	57.84	34.9	0.48	2.43	0.43	31111	967	3.10823	1327	53	3.99397	10.8127	41.8739	3.27156	3.32094	9.78776	22.136	19.6099	91	22	40	5	12	20	1	78	259.336	1.39	12.85	17.37	31.12	34.81	2.46	0	1.057	0.161879	0	0	0	1.8222	7.20436	19.6192	0	0	0	2.46305	0	0
OESO_0057	58	68.62	36.91	0.46	1.69	0.5	44790	742	1.65662	2007	54	2.69058	15.599	60.1299	11.4128	2.46252	1.86377	3.17458	20.9565	424	192	47	4	13	22	1	78	1088.06	0.18	42.19	6.62	42.78	7.88	0.36	11.2831	7.47503	35.8637	0.562435	3.75191	1.00028	0.138961	43.598	11.5898	0	0	0.976981	0	0	0
OESO_0062	49	70.34	36.99	0.55	4.61	0.35	15966	517	3.23813	713	34	4.76858	5.55967	37.7368	3.07114	3.70818	23.2434	22.6481	9.59239	44	6	7	16	45	5	0	26	182.801	0.03	0.01	0.92	2.28	75.41	21.34	63.6155	93.8119	3.36417	99.8011	41.2058	25.6032	33.1743	46.1882	13.6463	40.7528	51.8088	0	0	53.1785	80.3185
OESO_J0063	58	68.89	34.87	0.53	1.83	0.55	37865	699	1.84603	1000	38	3.8	12.955	78.2238	5.4693	2.30923	0.92041	9.48485	3.59245	65	25	25	2	6	1	1	17	160.528	2.08	28.78	6.35	47.79	14.86	0.14	41.6516	72.197	0.0806823	48.0546	72.2602	0	0	0	68.038	0	0	62.6335	56.2103	24.9015	0
OESO_0064	60	59	36.35	0.6	2.5	0.54	23230	723	3.11235	724	39	5.38674	7.98467	62.4725	0.92145	4.77465	5.30501	19.7397	6.78669	76	17	50	6	12	16	0	68	225.349	0.15	8.09	12.74	33.99	44.49	0.53	7.88125	78.8046	61.822	4.50581	99.3791	72.3773	44.907	99.1685	29.0862	3.4958	30.0085	5.08932	0	58.0199	0
OESO_P0065	52	74.42	38.17	0.37	2.2	0.35	47588	681	1.43103	826	39	4.72155	16.138	71.3443	1.08469	3.43507	5.87978	6.45737	11.7988	63	31	16	0	9	8	2	33	177.152	0.05	10.13	20.46	44.21	24.8	0.35	99.6579	71.3949	47.142	80.5267	86.8449	38.265	99.4423	45.2418	94.0584	35.0032	42.9581	4.56833	0	58.0179	0
OESO_0068	62	73.51	35.55	0.52	1.82	0.54	13641	500	3.66542	573	44	7.67888	4.738	41.7813	4.05517	4.60215	10.5046	25.8421	13.2147	52	41	50	0	0	10	8	56	190.176	0.22	27.91	5.87	52.4	13.6	0	8.66821	9.65108	55.2186	0.216587	0.977904	0	90.3359	10.1287	0	40.7523	1.59984	15.7343	0	0	0
OESO_0069	77	71.8	37.17	0.31	1.89	0.32	13217	505	3.82084	519	33	6.35838	4.57867	41.6101	4.07577	3.87229	10.1058	32.2503	8.08572	134	38	27	5	7	12	3	30	250.483	0.14	27.71	7.3	53.23	10.46	1.14	0	25.2483	0.380681	29.2709	99.4254	7.54911	71.659	0	39.1503	44.442	0	0	0	44.4446	0
OESO_0070	78	70.75	35.18	0.7	3.59	0.57	11302	452	3.99929	542	38	7.01107	3.948	27.396	6.68524	8.92326	7.10054	34.2634	15.6315	62	25	20	6	49	11	0	55	247.761	0.1	0.73	13.17	0.65	78.49	6.87	0.0248264	7.4338	0.204842	0	55.5636	13.1267	39.4281	0	58.643	0	0	0.551689	0.228042	0	0
OESO_0073	55	72.15	34.81	0.43	3.41	0.31	73401	883	1.20298	1197	53	4.42774	24.866	77.3579	1.44295	2.43457	4.09157	3.7638	10.9092	110	61	14	11	19	8	0	25	343.083	0.22	0.49	19.81	0.18	72.24	7.05	0	0.732126	0	0.264953	0	0	3.03478	10.0436	11.1713	0	0	0	1.03974	0	0
OESO_0074	64	70.07	35.31	0.5	3.31	0.38	7831	354	4.5205	428	34	7.94393	2.753	5.40795	10.4527	9.18278	7.48213	24.6836	42.7908	113	37	21	56	17	37	4	54	309.352	0.07	0.07	26.91	0.03	70.09	2.83	0.729103	0	0	0	0.871496	1.47239	0	1.89861	9.78752	40.7376	6.83721	50.425	0	0	0.339519
OESO_0075	62	72.27	35.31	0.5	3.1	0.39	92426	1131	1.22368	1477	50	3.38524	31.301	88.0942	0.14299	2.28446	1.02546	3.81969	4.63317	70	54	17	6	15	19	2	56	266.368	0.15	1.19	20.69	7.15	69.71	1.11	0	25.3596	0.200584	28.0806	0	1.04357	0	0	73.0138	0	0.471969	0	0	0.371255	0
OESO_0076	82	72.72	35.15	0.7	2.77	0.63	35303	783	2.21794	799	40	5.00626	12.034	69.4034	5.83998	2.37804	3.22766	15.3374	3.81344	78	31	36	15	18	22	1	127	267.625	0.01	0.67	19.25	20.35	58.44	1.29	0	99.8678	0	0	0	4.52053	28.2358	0	0	0	0	0	0	58.0099	0
OESO_0078	78	72.17	35.3	0.65	2.56	0.59	12306	609	4.94881	590	45	7.62712	4.29867	33.926	4.20821	2.5876	11.4334	39.6845	8.1603	67	56	19	5	17	24	2	23	310.208	0.04	3.7	31.34	24.49	39.68	0.75	0	0	0.422153	0.199913	31.0631	44.7591	3.11837	97.4812	25.66	40.7532	0	0.330577	16.9052	0	45.7813
OESO_0079	41	71.23	33.91	0.39	3.52	0.27	18182	691	3.80046	595	41	6.89076	6.259	44.1169	5.14794	2.09192	10.6072	27.4331	10.6029	36	11	20	6	13	14	1	62	116.025	0	0.93	8.92	8.6	72.93	8.61	59.0534	80.1214	99.8707	0	30.5044	23.5854	10.5373	27.2792	16.3482	40.751	51.8035	62.6017	56.4374	53.3626	0
OESO_0087	60	71.41	33.97	0.48	2.64	0.41	27892	770	2.76065	785	39	4.96815	9.559	52.5341	4.23224	2.30453	4.39676	30.0094	6.52295	66	16	9	2	15	5	0	24	139.729	0.04	2.23	32.74	24.73	37.77	2.5	0	0	0	99.7998	93.5938	0	0	68.6573	24.0397	0	0	0	56.4371	0.979136	72.8199
OESO_0093	94	72.14	36.54	0.5	3.49	0.36	11403	717	6.28782	505	45	8.91089	3.96933	13.1592	2.26081	3.44985	25.7032	50.8278	4.59912	56	21	17	2	20	11	1	30	195.287	0.04	2.52	12.67	0.22	80.12	4.44	11.5023	99.8943	99.7557	2.43895	74.2543	16.741	0	0	0	40.753	53.9204	4.74948	6.66839	53.0427	1.65754
OESO_0094	43	64.82	35.25	0.37	1.9	0.38	23634	419	1.77287	1087	31	2.85189	8.24033	45.9133	7.17056	4.69373	5.01378	1.30687	35.9018	226	46	38	2	9	7	3	64	413.002	0.48	26.21	14.65	42.46	16.09	0.12	0	0.757081	0	0	0	0	0	0	0	0	0	0	32.559	0	0
OESO_0096	63	60.83	34.68	0.5	3.22	0.38	29331	498	1.69786	733	34	4.63847	10.0213	70.6107	3.27364	3.27592	1.60561	9.30815	11.926	101	38	15	18	23	22	1	57	296.819	0.08	3.67	13.34	11.51	66.15	5.24	12.5576	99.8972	82.848	66.1612	20.6421	85.3781	95.3145	13.5242	0.776503	40.7513	14.687	62.5711	0	37.728	80.2579
OESO_0098	76	61.1	33.87	0.66	3.23	0.55	4505	369	8.1909	461	47	10.1952	1.65533	4.26169	8.54366	9.72318	3.80254	62.1124	11.5565	39	9	3	4	3	2	0	16	73.9814	0.27	0.63	22.66	0.2	72.53	3.7	19.1031	11.0067	43.7518	41.2094	27.9232	34.5868	51.8522	26.463	6.57211	10.7625	3.00111	21.6389	0.26151	43.097	33.5746
OESO_0099	52	68.39	36.09	0.38	1.66	0.42	8732	569	6.51626	588	54	9.18367	3.10667	4.48855	8.97041	7.30063	9.25422	50.3989	19.5873	126	92	43	0	11	6	1	81	339.804	1.46	40.75	1.7	49.62	5.64	0.82	0.29754	53.585	98.8967	4.78575	25.0701	0.257123	0	2.29934	64.546	0	0	56.7904	0	0	0.220168
OESO_0100	93	63.88	34.89	0.61	3.41	0.48	21102	756	3.5826	795	43	5.40881	7.299	49.397	1.20009	4.83969	11.4019	24.1983	8.96294	18	8	7	1	7	1	0	11	60.6037	0.21	2.61	15.48	0.59	74.22	6.9	0.856925	0.0902753	6.79455	56.5795	0.203391	25.0229	25.1585	0	8.16435	0.972298	1.14828	58.0609	37.057	0	5.38602
OESO_0101	69	63.16	35.2	0.54	3.3	0.42	17732	663	3.739	606	56	9.24092	6.11267	53.2379	3.09427	3.6253	7.1131	27.529	5.40044	100	35	19	6	7	15	0	44	230.644	0.49	3.58	26.02	0.44	65.84	3.62	99.6606	99.789	56.6968	99.448	0	39.745	56.5728	45.6447	95.3569	0	49.9816	3.76683	56.3669	20.5831	80.3887
OESO_0102	51	72.93	33.77	0.34	1.97	0.34	31466	615	1.95449	774	56	7.23514	10.7467	56.6735	3.70893	3.74744	9.08913	6.95727	19.8238	57	19	20	2	4	4	0	22	129.73	0.6	27.87	26.03	26.73	17.32	1.45	51.7014	0.865033	99.7902	0	23.2245	99.7278	74.0112	99.8418	42.82	0	0	66.3726	60.5695	8.1455	0
OESO_0105	95	57.42	29.13	1	2.57	1	6773	542	8.00236	527	51	9.67742	2.43333	6.01759	7.07225	10.7661	33.8814	34.1748	8.08778	35	0	14	0	0	0	0	10	59.0874	0	0.4	0.08	41.1	58.17	0.27	55.2278	71.8946	81.299	1.12761	25.6618	28.3666	79.4603	54.8676	70.0129	44.443	55.4631	66.3707	65.1084	0	80.3748
OESO_0106	44	58.14	28.91	0.46	4.87	0.26	14069	550	3.9093	714	54	7.56303	4.92767	22.9691	16.0498	5.112	7.24699	35.6251	12.997	98	37	11	84	27	15	0	63	348.874	0.02	0.52	6.07	1.34	56.54	35.5	4.85757	18.924	99.8643	99.406	0.716529	21.5576	93.8695	2.29682	58.9904	0.669298	0	3.28508	35.9928	3.67447	1.23602
OESO_0107	72	75.83	34.26	0.61	3.38	0.48	76679	1125	1.46716	1270	66	5.19685	25.983	83.4851	1.23123	1.60369	3.36142	6.72492	3.59366	104	39	40	3	27	18	4	102	301.38	0.05	0.89	10.8	7.82	78.16	2.3	23.3889	0	17.8633	0	1.92185	0	4.43745	0	0	42.166	0	66.3207	12.7147	0	0
OESO_0109	47	74.06	34.4	0.37	1.62	0.42	26361	632	2.39748	765	39	5.09804	9.042	59.2944	10.6056	4.31875	4.04311	9.17941	12.5587	69	41	55	0	9	18	3	22	255.807	0.22	43.32	4.3	47.73	4.03	0.4	62.4481	86.9019	96.0333	97.3872	99.4184	99.7635	74.7329	80.7753	76.621	40.7531	55.4994	0	0	58.0171	0
OESO_0111	77	56.21	29.12	0.67	3.5	0.54	20452	945	4.62058	980	106	10.8163	7.144	18.1585	5.50852	2.44688	33.1772	27.8708	12.8381	80	27	12	30	39	39	1	37	322.987	0.19	0.41	14.28	1.81	79.12	4.2	46.8851	51.3395	0	99.7409	54.3863	60.7866	64.1713	44.632	88.2397	0	44.0214	57.596	0	47.1828	80.3666
OESO_0113	80	57.91	30.35	0.68	2.72	0.61	14611	502	3.43577	760	37	4.86842	5.12367	19.4169	13.208	2.81615	24.8351	13.5379	26.1859	142	26	43	1	1	12	5	146	262.444	0.38	1.56	28.04	15.4	53.32	1.31	0	0.313429	71.9781	3.26921	3.18867	4.25206	0	2.88771	32.2878	0	0	0	0	0	0
OESO_0117	75	58.15	29.65	0.62	2.78	0.54	21354	706	3.30617	732	55	7.51366	7.362	20.9152	10.9814	5.08846	9.23633	44.9579	8.8207	81	38	25	1	20	6	3	22	299.389	0.04	0.79	29.61	10.53	58.69	0.34	0	0.0827264	0.128065	0.0538058	0	0	0	2.84301	6.26728	0	0	0	46.2544	0	0
OESO_0118	69	57.53	33.57	0.55	3.27	0.43	94195	4589	4.87181	29838	1210	4.05523	41.3443	3.54995	1.51886	85.5914	0.84043	8.38623	0.11311	40	20	15	1	15	5	0	33	106.236	0.05	0.54	9.54	4.12	83.44	2.32	89.2385	95.6068	55.9691	91.7724	75.1946	56.9645	61.236	34.66	85.2134	7.10854	47.0199	39.9245	17.4902	48.8626	56.1158
OESO_0119	66	76.41	36.7	0.54	2.71	0.46	34113	914	2.67933	985	34	3.45178	11.6993	10.2323	4.83776	5.88762	74.3833	1.16191	3.49715	261	30	71	19	57	15	3	155	506.115	0.19	5.66	29.28	22.44	39.08	3.35	17.6243	11.3024	23.5245	1.23272	9.61264	14.6384	4.54041	26.6297	28.8514	7.05213	5.60578	6.22669	0	1.60798	19.889
OESO_0120	74	57.56	29.03	0.61	3.71	0.46	25929	836	3.22419	846	76	8.98345	8.925	50.3192	3.45989	4.08954	13.1904	22.713	6.228	28	17	3	3	0	3	0	9	75.5498	0.03	0.22	1.99	0.12	88.3	9.34	44.0029	98.4758	59.7171	0	0	0.188473	99.939	99.8313	99.754	11.5644	51.0931	0	60.7726	58.0183	80.3528
OESO_0121	79	57.8	35.59	0.83	2.6	0.79	46999	1218	2.59154	1356	69	5.0885	16.1183	51.099	7.22818	3.10933	9.61412	26.2595	2.68981	58	34	23	1	2	5	4	45	153.061	0.05	1.12	9.94	33.22	55.61	0.04	0	90.1656	0.213364	27.6733	99.3697	0	79.099	99.7821	99.5895	40.7074	40.7041	0	56.3504	58.0246	80.3658
OESO_0125	75	70.62	34.54	0.69	4.2	0.51	27734	632	2.27879	665	34	5.11278	9.46633	65.1928	4.00722	0.2165	8.83975	9.13593	12.6078	72	29	18	11	16	27	1	59	229.163	0.1	0.67	4.66	0.66	77.13	16.79	0	1.84664	0.119406	0	0	0.968375	59.7228	67.1076	0	0	0	0	0	0	0
OESO_0126	65	57.63	30.4	0.53	3.39	0.4	34818	1208	3.46947	1224	97	7.92484	12.014	35.9759	4.42068	3.92107	17.3717	35.7551	2.55551	68	24	15	15	17	19	0	27	214.874	0.05	1.94	10.87	0	83.29	3.84	0	0	12.995	0	0	68.9819	6.35435	32.1088	0	0	55.5123	0	0	58.0223	1.21311
OESO_5007	79	60.15	28.67	0.63	2.48	0.58	3573	401	11.2231	342	72	21.0526	1.305	1.06908	8.54879	8.97746	6.09328	37.7139	37.5975	54	7	4	3	0	6	3	16	76.1011	0.05	1.37	56.62	6.37	35.55	0.03	4.34449	0	21.7938	0	0	0.222284	1.33799	0	11.1039	0	0.261536	0	0	0	0
OESO_6027	70	75.59	31.72	0.54	3.18	0.42	9270	454	4.89752	595	46	7.73109	3.28833	0.99947	20.1714	9.00985	14.3637	35.3545	20.1011	54	4	11	6	0	1	0	12	88.5311	0.05	0.04	30.06	0.01	66.2	3.65	99.6813	0	0.193314	2.958	97.6207	0	0	75.3665	0	27.773	55.4983	66.2964	56.4255	58.0239	11.6588
OESO_6028	79	52	31.76	0.66	2.9	0.57	15383	465	3.02282	631	68	10.7765	5.338	11.2187	52.3818	2.06598	4.85119	20.8084	8.67398	69	21	11	15	20	19	2	52	174.25	0.05	0.28	29.3	12.34	53.66	4.36	0	14.8583	0.38578	28.9812	0	0	0	99.8402	0	0	0	62.6046	2.55205	0	1.93341
OESO_6032	43	55.56	33.11	0.35	3.77	0.22	5969	288	4.82493	381	49	12.8609	2.11667	0.40362	4.37336	3.88906	17.6865	41.7863	31.8611	40	19	6	26	9	19	0	21	189.579	0.12	0	14.6	9.94	66.28	9.06	0	0	0	0	0	99.7986	0	0	0.492743	0	0	1.49897	0	0	0
OESO_6036	43	68.55	28.11	0.38	1.91	0.39	14684	608	4.14056	656	63	9.60366	5.11333	23.0249	4.52668	5.00637	8.665	29.1897	29.5874	83	34	42	3	10	18	3	12	252.464	0.46	21.28	5.87	59.84	11.75	0.8	11.7196	0	0	0.146592	0	0.148407	0	0	0	0	0	0	0	12.3668	0
OESO_6039	74	67.79	30.72	0.64	2.92	0.55	20762	495	2.38416	598	53	8.86288	7.12	0	75.6647	0.00372	0.14626	0.09799	24.0873	129	33	30	17	19	18	0	65	325.012	0.11	11.29	28.67	10.15	43.93	5.86	26.8059	0	0.63005	0	0.331894	0	0.640303	59.4702	0.606238	0	10.3206	3.49763	0	0	0
OESO_6064	74	63.09	34.29	0.64	3.21	0.52	14597	672	4.60369	705	64	9.07801	5.10067	42.6746	3.65884	4.44541	4.1836	40.4606	4.57703	203	24	12	76	28	10	0	23	459.291	0.05	0.19	23.95	0.14	73.96	1.71	0	99.8385	69.2933	0.240692	17.6289	0.149286	32.6302	39.51	0	0	8.45804	62.637	56.2411	53.3565	0
OESO_6065	72	68.41	30.41	0.6	3.21	0.48	12385	423	3.41542	905	85	9.39227	4.43	22.4273	3.33411	7.90521	5.95493	23.8268	36.5517	281	77	20	29	9	20	1	29	521.996	0.4	0.44	36.53	0.16	57.78	4.69	7.70691	12.5027	28.0271	10.7432	0.297694	43.6401	0.252582	0	2.84021	0	55.2909	0	0	4.04266	49.2495
OESO_6067	62	48	27.38	1	2.73	1	9954	367	3.68696	424	33	7.78302	3.45933	45.7397	3.11641	3.83995	8.21981	31.5173	7.5668	10	8	2	4	5	2	0	4	53.8339	0	0	0.02	19.14	80.77	0.08	22.3852	75.2962	45.4552	1.68122	43.6311	11.7391	5.24661	36.409	99.7476	0	0	0	60.7779	62.6787	0
OESO_6070	74	56.64	31.91	0.38	3.06	0.29	14493	440	3.03595	483	51	10.559	4.992	27.196	15.6678	7.41796	4.09614	36.5813	9.04076	253	48	20	16	8	5	4	24	394.219	0.13	2.1	7.53	11.71	77.55	0.99	1.08441	0.997741	11.0554	0.255115	13.572	0	10.6247	42.1992	53.5326	0.36857	55.5097	0	3.39999	0	0
OESO_6078	54	59.79	27.79	0.44	3.05	0.34	8998	355	3.94532	537	49	9.12477	3.17833	4.68394	14.6049	10.9349	11.6258	20.8669	37.2837	150	16	33	38	20	25	1	61	306.263	0.03	2.17	22.44	2.77	68.02	4.58	21.1888	0	2.06957	0	22.4726	79.7811	0	28.1697	0	40.4892	0	0	56.4338	0.567826	0
OESO_6081	71	67.58	23.97	0.65	4.3	0.46	20324	789	3.88211	816	72	8.82353	7.04667	22.5153	2.18409	2.61774	11.3863	40.8714	20.4252	54	15	11	12	22	22	1	17	181.62	0.01	0.03	7.36	0.34	83.59	8.68	43.3644	95.6209	0	0	62.4091	97.8246	55.3874	99.8147	0	39.008	55.5038	15.6955	0	58.0239	10.1009
OESO_6082	50	59.17	33.01	0.47	3.28	0.35	31857	909	2.85338	1228	89	7.24756	11.0283	46.7767	8.97767	1.79413	5.70043	25.3845	11.3666	75	35	20	6	12	12	3	30	186.279	0.2	5.5	11.62	10.21	66.22	6.23	3.99574	98.7373	52.6679	1.79792	0	4.26591	0	25.2051	2.81383	0	0	0.440565	0	3.41851	50.1085
OESO_6087	65	63.51	30.14	0.54	1.72	0.58	54254	770	1.41925	1078	101	9.3692	18.444	77.6983	2.10926	2.92058	1.09857	0.98927	15.184	182	84	47	4	13	16	7	53	481.242	0.44	33.34	6.17	55.31	4.57	0.19	14.1768	13.9499	0.173313	7.60513	12.6709	0.113955	0.425754	1.04734	0	0	3.90175	0	0	0	0
OESO_6089	84	57.66	26.32	0.76	2.66	0.7	13905	486	3.49515	550	67	12.1818	4.81833	0.6158	9.08599	7.74069	32.7315	12.2472	37.5788	121	35	45	7	26	35	4	74	404.343	0.11	3.59	39.9	6.85	47.07	2.49	0	0.624264	0.201932	0	0	0	0.894472	0.408874	0	1.37268	11.8062	0	0	2.3516	1.57154
OESO_6091	60	63.24	30.91	0.46	1.79	0.49	12458	541	4.34259	630	92	14.6032	4.36267	2.97612	37.251	2.56001	14.3176	26.323	16.5724	52	24	25	0	0	3	0	52	117.856	0.25	23.61	10.72	62.99	2.44	0	0.682731	0	0	0	99.1327	0	0	0	83.6094	44.4422	55.5126	0	60.7705	0	80.3528
OESO_6100	59	58.52	27.17	0.48	3.78	0.33	20907	556	2.6594	629	81	12.8776	7.17867	65.3219	2.59816	3.60965	3.40093	15.3159	9.75342	36	7	6	2	0	0	0	7	59.7291	0.97	1.66	10.58	0.45	78.07	8.27	0	1.15212	54.5884	0	0	99.7809	0	99.8501	68.1245	40.7528	0	0	0	0	80.3921
OESO_0132	52	53.75	26.74	0.41	5.26	0.21	12809	394	3.07596	543	44	8.10313	4.45067	47.6275	2.55653	4.0533	15.3849	15.4966	14.8812	18	6	7	5	10	6	0	38	54.2667	0.16	0.02	0.01	0	30.99	68.82	41.5935	0	0	99.7698	0	0	0	0	68.0928	0	0	0	56.4374	0	0
OESO_0138	81	63.82	30.6	0.76	4.33	0.59	10028	559	5.57439	607	61	10.0494	3.545	11.9169	5.6971	4.49053	20.7282	48.5754	8.59188	80	40	24	6	25	28	1	76	221.783	0.03	0.67	4.9	0.32	76.47	17.6	10.6835	56.4116	28.6918	16.8543	25.9281	5.77485	0	56.1813	88.0832	0	51.8033	0	0	0.486057	80.3531
OESO_0195	62	80.66	28.76	0.43	2.44	0.38	24428	691	2.82872	896	77	8.59375	8.44133	35.6473	7.49535	6.27424	16.8158	21.753	12.0144	149	18	44	4	13	20	2	96	320.032	0.09	10.87	31.74	13.24	43.21	0.84	96.8815	28.6864	9.49957	40.7832	0	54.1554	44.5301	81.0976	72.5722	0	0	0	15.7892	0	0
OESO_0227	76	58.56	30.9	0.65	1.9	0.66	6145	385	6.26526	514	34	6.61479	2.21967	7.32302	4.82719	5.32443	18.6959	43.7791	20.0504	37	21	17	3	9	11	1	20	115.949	0.09	30.37	0.74	54.59	12.6	1.6	11.3635	0	23.9597	0	11.1231	0	0	18.6013	0.563499	0	25.9707	62.5334	7.05757	0	0
OESO_0272	46	61.03	29.58	0.4	1.84	0.42	17794	535	3.00663	594	52	8.75421	6.12933	53.1725	5.01829	4.46413	6.2952	26.0859	4.964	30	20	17	0	4	4	1	7	80.4656	0.03	21.14	0.99	70.53	7.16	0.15	0	0	3.10453	74.721	49.7162	48.6579	0.312518	0	99.5841	40.7395	0	62.5533	55.8688	0	22.515
[truncated: 39 more columns]
