# Supplementary material for: Multi-omic features of oesophageal adenocarcinoma in patients treated with preoperative neoadjuvant therapy
Source: Nat Commun. 2023 May 31;14:3155. doi: 10.1038/s41467-023-38891-x (PMC10232490; doi:10.1038/s41467-023-38891-x)
Supplement: Supplementary file 7 — Dataset 4 [file 41467_2023_38891_MOESM7_ESM.xlsx]

## Sheet: Supplementary Data 4
Supplementary Data 4: Combined percent of APOBEC mediated complex events
Chromosome	Kataegic loci frequency	Kataegic loci overlapped with break point	Combined percent
chr8	0.27	0.4	0.108
chr18	0.19	0.5	0.095
chr7	0.24	0.37	0.0888
chr13	0.15	0.25	0.0375
chr6	0.17	0.22	0.0374
chr19	0.07	0.5	0.035
chr5	0.17	0.16	0.0272
chr9	0.16	0.13	0.0208
chr12	0.1	0.14	0.014
chr20	0.08	0.14	0.0112
chr17	0.1	0.11	0.011
chr4	0.18	0.05	0.009
chr16	0.09	0.1	0.009
chr11	0.12	0.07	0.0084
chr3	0.15	0.05	0.0075
chr22	0.04	0.16	0.0064
chr14	0.07	0.09	0.0063
chr1	0.19	0	0
chr2	0.21	0	0
chr10	0.1	0	0
chr15	0.08	0	0
chr21	0.07	0	0
