# Supplementary material for: Multi-omic features of oesophageal adenocarcinoma in patients treated with preoperative neoadjuvant therapy
Source: Nat Commun. 2023 May 31;14:3155. doi: 10.1038/s41467-023-38891-x (PMC10232490; doi:10.1038/s41467-023-38891-x)
Supplement: Supplementary file 8 — Dataset 5 [file 41467_2023_38891_MOESM8_ESM.xlsx]

## Sheet: Supplmentary Data 5
Supplementary Data 5: Cell type estimations and identified immune clusters
Donor.Publication.ID	Tumour.Location	B_cells	Cytotoxic_cells	Dendritic_cells	Eosinophils	Macrophages	Mast_cells	NK_cells	Neutrophils	T_cells_CD4	T_cells_CD8	T_cells_gamma_delta	T_regulatory_cells	Macrophages_M1	Macrophages_M2	Endothelial	Fibroblasts	Monocytes	Plasma_cells	Immune_Score	Immune_cluster
OESO_0001	Lower thoracic oesophagus	-0.372476	-0.664808	-0.446615	-0.663361	-0.594492	-0.528905	-0.592839	-0.629196	-0.561213	-0.561238	-0.523995	-0.536884	-0.58852	-0.502214	-0.68537	-0.79122	-0.528875	0.107268	-0.521183	cluster4
OESO_0003	Lower thoracic oesophagus	0.015777	-0.830235	-0.290178	-0.580154	-0.215563	-0.541995	-0.710142	-0.526282	-0.314038	-0.399596	-0.612452	-0.0121191	-0.359688	-0.257373	0.550226	-0.62193	-0.344623	-0.364023	-0.408815	cluster4
OESO_0005	Lower thoracic oesophagus	-0.726701	-0.494955	-0.583185	-0.766487	-0.59242	-0.640145	-0.597534	-0.46885	-0.653343	-0.684049	-0.67481	-0.652024	-0.709961	-0.578698	0.174826	-0.689442	-0.610064	-0.700376	-0.608823	cluster4
OESO_0013	OG Junction (Siewert II)	0.453487	0.49823	0.163539	0.455163	0.144161	0.533073	0.374343	0.418453	0.289365	0.477007	0.463734	0.396447	0.0642331	0.253646	0.348699	-0.390618	0.286468	0.658797	0.31562	cluster1
OESO_0014	Lower thoracic oesophagus	0.0529165	-0.545583	0.474323	0.487752	0.548426	0.541818	-0.381102	0.576981	0.254293	0.164812	-0.0620439	0.192941	0.494346	0.515265	0.618809	0.547836	0.510837	0.571154	0.382323	cluster2
OESO_0015	Lower thoracic oesophagus	0.101578	-0.599398	-0.241083	-0.151721	-0.255151	-0.227191	-0.533425	-0.0948061	-0.356549	-0.19235	-0.436089	-0.128021	-0.134166	-0.176118	0.330574	0.398442	-0.188759	0.176627	-0.261707	cluster3
OESO_0017	Lower thoracic oesophagus	-0.230326	-0.969729	-0.326791	-0.131961	-0.244052	-0.232334	-0.794796	-0.546913	-0.654916	-0.58394	-0.677748	-0.680328	-0.19862	-0.41272	0.612486	0.460661	-0.448435	-0.206958	-0.485928	cluster4
OESO_0019	Lower thoracic oesophagus	-0.698049	-0.0708975	-0.500836	-0.47222	-0.591315	-0.589433	-0.528617	-0.449798	-0.696904	-0.631036	-0.625406	-0.74659	-0.578225	-0.554901	-0.0315957	0.213853	-0.543409	-0.618962	-0.596316	cluster4
OESO_0020	Lower thoracic oesophagus	-0.655539	-0.603455	-0.588215	-0.286823	-0.447635	-0.560138	-0.655867	-0.45548	-0.658839	-0.644796	-0.646699	-0.679232	-0.612835	-0.443651	-0.518453	-0.570222	-0.509417	-0.228829	-0.588393	cluster4
OESO_0023	Lower thoracic oesophagus	0.119375	-0.56302	-0.312325	-0.474974	-0.295488	-0.258014	-0.39452	-0.543039	-0.138482	-0.201638	-0.231596	0.0515777	0.0569107	-0.272677	0.0931056	0.277003	-0.383216	0.637457	-0.241182	cluster3
OESO_0024	OG Junction (Siewert II)	0.716893	-0.174287	-0.499857	-0.549655	-0.59853	-0.479027	0.0675627	-0.496765	0.303308	0.0553243	-0.0401879	0.476502	-0.628305	-0.630459	-0.532968	-0.536596	-0.492488	0.128925	-0.238962	cluster3
OESO_0026	Lower thoracic oesophagus	-0.496591	-0.630466	-0.0103797	-0.00341823	0.0432687	-0.513054	-0.633037	0.106373	-0.566111	-0.548565	-0.606472	-0.731271	-0.092335	-0.111586	0.663687	0.900699	0.0216466	-0.517764	-0.329429	cluster4
OESO_0029	Lower thoracic oesophagus	0.469678	0.607225	0.470337	0.679306	0.389244	0.266217	0.518925	0.473217	0.48797	0.388212	0.306201	0.451826	0.458334	0.591945	0.577998	0.76759	0.302719	0.56407	0.408874	cluster1
OESO_0030	Lower thoracic oesophagus	0.80464	0.96194	0.738707	0.609967	0.666813	0.713603	0.916836	0.589908	0.784917	0.77581	0.85751	0.848866	0.69679	0.681891	0.719444	0.0576122	0.695763	0.617087	0.716649	cluster1
OESO_0035	Lower thoracic oesophagus	0.383633	0.455184	0.462683	0.378197	0.286492	0.104523	0.340757	0.46608	0.313662	0.149916	0.182871	0.234841	0.215605	0.359372	0.679441	0.450128	0.316081	0.277348	0.335055	cluster1
OESO_0036	Mid thoracic oesophagus	-0.0903249	0.677908	0.114653	0.193334	0.0298054	0.195553	0.466942	0.587331	0.134518	0.387606	0.557908	-0.0193185	-0.123703	0.202555	0.604677	-0.0150456	0.484394	0.265358	0.253182	cluster1
OESO_0038	Lower thoracic oesophagus	-0.0900638	-0.231427	-0.099087	0.24094	0.0471514	0.202688	0.274146	0.458375	0.0910009	-0.0388347	-0.0179429	-0.229938	0.169088	-0.00998592	0.00964687	-0.157448	0.161783	0.155201	0.16562	cluster2
OESO_0040	Lower thoracic oesophagus	-0.0868	-0.956098	-0.126039	0.448784	-0.0617076	-0.0434552	-0.542871	-0.335934	-0.262086	-0.293549	-0.541814	-0.0416227	-0.191841	-0.131104	0.716878	-0.236283	-0.193032	-0.097974	-0.263759	cluster2
OESO_0041	OG Junction (Siewert II)	-0.0886822	0.678793	-0.340191	0.0966846	-0.56272	0.0359324	0.466588	-0.63013	0.445231	0.512667	0.60789	0.602866	-0.405242	-0.629177	-0.618108	-0.178157	-0.371182	0.619642	-0.0114751	cluster3
OESO_0044	OG Junction (Siewert II)	0.0155179	0.204702	0.204817	0.63401	0.297548	0.653952	0.483193	0.577718	0.1947	0.248445	0.378071	0.205239	0.328836	0.250629	-0.0777945	-0.284273	0.145179	0.075166	0.235666	cluster1
OESO_0046	Lower Thoracic Oesophagus	0.0105384	-0.485508	-0.16722	-0.599982	-0.189112	-0.690061	-0.549078	-0.497306	-0.22187	-0.412909	-0.516777	-0.328758	-0.199252	-0.144924	-0.800336	-0.383005	-0.243413	-0.355817	-0.233765	cluster4
OESO_0047	Mid thoracic oesophagus	0.476879	0.688794	0.778561	0.825764	0.769131	0.739029	0.729171	0.918489	0.631587	0.645429	0.695287	0.575574	0.784495	0.818301	-0.433415	-0.435017	0.830726	-0.118887	0.654395	cluster1
OESO_0048	Lower thoracic oesophagus	0.785918	0.602408	0.594067	0.52529	0.384197	0.501637	0.663761	0.109123	0.746344	0.660558	0.63263	0.780096	0.420554	0.589141	0.404549	0.707231	0.529215	0.867641	0.605923	cluster1
OESO_J0050	Lower thoracic oesophagus	-0.29004	0.0179678	-0.584791	-0.651822	-0.52023	-0.630922	-0.163419	-0.426583	-0.304105	-0.332257	-0.0808152	-0.06458	-0.568635	-0.51113	-0.925834	-0.948491	-0.426175	-0.361335	-0.420267	cluster3
OESO_0051	Lower thoracic oesophagus	0.674173	0.360919	0.444937	0.53136	0.439003	0.663406	0.534169	0.646853	0.417052	0.471999	0.368301	0.486854	0.393792	0.596444	-0.0694367	-0.379284	0.614294	0.580168	0.508634	cluster1
OESO_P0052	OG Junction (Siewert II)	0.083878	-0.312732	0.157558	-0.273366	0.110899	0.090539	-0.37129	-0.171213	-0.0189662	-0.11995	-0.301575	0.00445495	0.137762	0.132063	0.0946986	-0.358516	-0.191221	0.0785303	-0.115828	cluster2
OESO_0053	Lower thoracic oesophagus	0.387558	0.762878	0.491551	0.313495	0.407508	0.416055	0.759029	0.357063	0.532575	0.572383	0.654483	0.597834	0.494421	0.460783	-0.304452	-0.272148	0.495579	0.419635	0.499283	cluster1
OESO_P0054	Lower Thoracic Oesophagus	0.408696	0.725261	0.543578	0.430245	0.419389	0.574989	0.792307	-0.400816	0.60333	0.670166	0.723321	0.74291	0.575913	0.480926	-0.433121	0.452518	0.237748	0.722771	0.485807	cluster1
OESO_P0056	Lower Thoracic Oesophagus	-0.309579	-0.270057	-0.21597	-0.0415967	0.0496347	-0.0691663	-0.555282	-0.0568544	-0.521619	-0.440976	-0.370279	-0.489702	-0.340781	-0.0714309	-0.562241	0.168803	-0.226337	-0.246066	-0.32296	cluster4
OESO_0057	Lower Thoracic Oesophagus	-0.309062	0.728802	0.392119	0.657844	0.400977	0.840166	0.673232	0.686335	0.113575	0.24533	0.40016	-0.19273	0.463119	0.399666	0.481105	-0.233501	0.454726	-0.470033	0.318834	cluster1
OESO_J0063	Lower thoracic oesophagus	-0.416636	-0.383945	-0.627913	-0.663982	-0.683028	-0.770157	-0.556825	-0.262379	-0.609869	-0.572604	-0.464396	-0.628631	-0.744283	-0.70173	-0.733074	-0.701237	-0.544069	-0.598694	-0.560811	cluster4
OESO_0064	Lower Thoracic Oesophagus	-0.435964	-0.96017	-0.317153	-0.564635	-0.0135924	0.0593858	-0.740018	0.0139433	-0.594829	-0.643417	-0.761354	-0.645726	-0.242966	-0.0903397	-0.144438	-0.913532	-0.112225	-0.499754	-0.429073	cluster4
OESO_0067	Lower thoracic oesophagus	-0.0309895	-0.713312	-0.301275	-0.372781	-0.11374	-0.783786	-0.399263	0.544404	-0.294405	-0.418863	-0.514691	-0.12008	-0.357044	-0.228262	0.168149	-0.239896	0.0897248	-0.0861877	-0.170381	cluster4
OESO_0068	Mid thoracic oesophagus	0.0608586	-0.590152	0.402413	-0.148004	0.30448	0.130897	0.0872828	0.202736	0.264789	0.20692	-0.101518	0.221916	0.408006	0.287323	0.833171	-0.640588	0.311536	-0.371794	0.253334	cluster2
OESO_0069	Lower thoracic oesophagus	0.563247	0.85316	0.505885	0.641055	0.44192	0.807948	0.753109	0.264445	0.656077	0.626235	0.760035	0.671126	0.604843	0.425256	0.482076	0.787857	0.377009	0.466559	0.566544	cluster1
OESO_0070	Lower Thoracic Oesophagus	-0.326602	-0.732165	-0.274483	-0.138324	-0.156727	0.361322	-0.543493	-0.456169	-0.312279	-0.365326	-0.283949	-0.301949	-0.262746	-0.131491	-0.471763	-0.345657	-0.326773	-0.148616	-0.31017	cluster4
OESO_0071	OG Junction (Siewert II)	0.09349	-0.517903	-0.0914709	0.0241313	-0.193344	-0.277217	-0.39911	-0.37445	-0.114382	-0.137641	-0.335595	-0.0205222	-0.250876	-0.212554	0.478538	0.457917	-0.308453	0.196711	-0.167268	cluster3
OESO_0073	Lower thoracic oesophagus	0.145167	-0.524487	0.491801	0.645039	0.594135	0.628728	-0.310157	0.724651	-0.112264	-0.100615	0.0336242	-0.365324	0.525818	0.63573	0.678632	0.547305	0.685485	-0.292325	0.388455	cluster2
OESO_0077	Lower thoracic oesophagus	-0.319415	-0.618804	-0.597617	-0.569446	-0.469187	-0.68953	-0.622919	-0.592101	-0.447016	-0.425954	-0.551836	-0.495075	-0.41976	-0.699925	0.0693621	0.605009	-0.541553	0.258084	-0.435276	cluster4
OESO_0081	OG Junction (Siewert II)	-0.510609	-0.692506	-0.509038	-0.124465	-0.451309	-0.716279	-0.649369	0.199989	-0.670644	-0.706125	-0.665261	-0.69071	-0.582202	-0.522783	-0.825471	-0.408626	-0.370539	-0.741096	-0.549119	cluster4
OESO_0083	Lower thoracic oesophagus	0.213284	0.628631	0.290906	-0.0775828	0.342278	-0.303025	0.374998	-0.111672	0.375815	0.31293	0.359703	0.281867	0.442979	0.264156	0.595346	0.770068	0.111773	-0.126094	0.253374	cluster1
OESO_0084	Lower thoracic oesophagus	0.744744	0.954328	0.57699	0.408913	0.3298	0.627932	0.797892	0.252841	0.775939	0.816919	0.832933	0.86634	0.466606	0.394945	0.424961	0.0420391	0.430139	0.683944	0.583711	cluster1
OESO_0085	OG Junction (Siewert II)	-0.399322	0.525934	-0.411618	-0.021001	-0.497071	-0.592889	0.291995	-0.458775	-0.0742123	0.134018	0.223587	0.0792423	-0.391551	-0.633003	-0.496705	-0.58905	-0.439298	-0.577995	-0.314875	cluster3
OESO_0087	Lower thoracic oesophagus	-0.243781	-0.926182	-0.614098	0.0423094	-0.417881	9.176e-05	-0.711948	-0.582692	-0.481669	-0.401648	-0.589977	-0.336276	-0.571656	-0.330488	0.465882	0.881317	-0.60897	-0.00048453	-0.481344	cluster4
OESO_0091	Lower thoracic oesophagus	-0.157584	0.924677	0.456483	0.808168	0.550895	0.74334	0.631462	0.479133	0.0744316	0.334795	0.636187	-0.1421	0.635912	0.547559	-0.715009	0.82556	0.348482	-0.273442	0.366944	cluster1
OESO_0092	Lower Thoracic Oesophagus	-0.0231975	0.508633	0.264634	0.351535	0.289663	-0.147889	0.379172	0.368531	0.357901	0.235715	0.153951	0.35065	0.399563	0.223047	-0.566683	0.579452	0.325913	-0.110085	0.30074	cluster1
OESO_0093	Lower thoracic oesophagus	0.0523616	0.0562046	-0.269004	-0.596314	0.0367942	-0.77137	-0.102117	-0.402872	-0.139303	-0.0298898	0.0440175	0.0445527	-0.131408	0.0533597	-0.376764	0.529705	-0.052637	-0.297875	-0.178119	cluster3
OESO_0094	Lower Thoracic Oesophagus	0.589027	0.606125	0.319561	0.37218	0.190017	0.168599	0.561955	0.452423	0.590352	0.557237	0.571556	0.662416	0.311513	0.0822331	0.517053	0.704906	0.322874	0.600101	0.469655	cluster1
OESO_0096	OG Junction (Siewert II)	0.361552	0.811914	0.627787	0.758552	0.59357	0.724135	0.675854	0.473771	0.719571	0.694757	0.69969	0.706136	0.692172	0.662661	0.827507	0.824852	0.585797	0.3289	0.629311	cluster1
OESO_0097	Lower thoracic oesophagus	-0.616993	0.400159	-0.456344	-0.0404061	-0.385487	-0.419595	-0.0050337	-0.304224	-0.251344	-0.250248	0.0176453	-0.0265333	-0.505311	-0.307737	-0.543234	0.682184	-0.422406	0.110861	-0.344423	cluster3
OESO_0098	OG Junction (Siewert II)	-0.515996	-0.622316	-0.722499	-0.894839	-0.715949	-0.762322	-0.5942	-0.804797	-0.6403	-0.650794	-0.725062	-0.697871	-0.682687	-0.637629	-0.916807	-0.869369	-0.649416	-0.445349	-0.64605	cluster4
OESO_0099	Lower Thoracic Oesophagus	0.0932693	0.055231	-0.216766	-0.38643	-0.281697	0.252849	0.0633248	-0.366687	0.179671	0.079054	0.0633584	0.2107	-0.128408	-0.410095	-0.229224	0.341158	-0.291806	-0.123361	-0.0795114	cluster3
OESO_0100	Lower thoracic oesophagus	-0.557202	0.0256584	-0.189466	0.0959666	0.265687	0.10939	-0.524579	-0.0648021	-0.592267	-0.594046	-0.558687	-0.767646	-0.0528479	0.0928666	0.680149	0.0845208	-0.0623995	-0.767972	-0.397338	cluster2
OESO_0102	Lower thoracic oesophagus	-0.363814	0.422245	-0.353836	-0.635655	-0.360819	-0.449774	0.0216369	-0.518867	-0.0242879	0.00864021	-0.0477625	-0.187225	-0.342357	-0.234445	0.0904988	-0.57506	-0.227505	-0.458435	-0.273003	cluster3
OESO_0105	Lower Thoracic Oesophagus	0.526617	0.668614	0.568074	0.352752	0.402921	0.423312	0.615915	0.556356	0.630442	0.570921	0.581986	0.665013	0.542606	0.44693	0.858926	0.786353	0.426272	0.493419	0.561769	cluster1
OESO_0106	Lower Thoracic Oesophagus	-0.0671988	-0.520269	-0.43684	-0.123934	-0.45458	-0.424407	-0.487654	-0.634268	-0.239184	-0.201877	-0.424188	0.0734394	-0.473138	-0.474038	-0.755908	-0.653067	-0.42217	0.571233	-0.294071	cluster3
OESO_0111	OG Junction (Siewert II)	-0.386022	-0.410016	-0.513981	-0.88643	-0.517827	-0.846978	-0.614179	-0.542528	-0.439948	-0.604469	-0.53803	-0.405415	-0.482737	-0.476961	-0.939021	-0.955925	-0.509583	-0.463077	-0.527062	cluster4
OESO_0112	Lower Thoracic Oesophagus	-0.102194	0.880156	0.270656	0.472622	-0.0128453	-0.0372311	0.570824	0.596932	0.177535	0.357011	0.579998	0.197788	0.157816	0.0251531	-0.543411	0.00442517	0.470047	0.0965593	0.31303	cluster1
OESO_0113	Lower Thoracic Oesophagus	-0.354619	0.185303	0.072046	0.0801	-0.00509388	0.644202	0.153248	-0.0405597	0.100822	0.0188581	0.000226931	0.0204521	0.343426	-0.0878349	-0.316223	-0.680945	-0.12387	-0.212306	-0.0312242	cluster2
OESO_0114	OG Junction (Siewert II)	0.188416	0.866348	0.113968	-0.0361158	0.00241174	-0.0678821	0.622771	0.0133723	0.465822	0.495737	0.6683	0.5735	0.0323161	-0.300365	-0.695902	-0.836003	0.137472	0.320803	0.304612	cluster1
OESO_0117	Lower Thoracic Oesophagus	-0.205684	-0.441583	-0.669918	-0.748075	-0.748086	-0.685724	-0.461486	-0.798556	-0.439246	-0.536215	-0.613183	-0.541767	-0.73513	-0.728023	-0.685724	-0.659298	-0.709207	-0.129601	-0.592422	cluster4
OESO_0118	Lower thoracic oesophagus	0.625647	0.877766	0.556476	0.584523	0.351979	0.797239	0.824912	0.401161	0.720213	0.795267	0.79761	0.775996	0.422375	0.407501	-0.459244	-0.801133	0.456603	0.374687	0.567502	cluster1
OESO_0120	Lower Thoracic Oesophagus	-0.669791	-0.836608	-0.662608	-0.818085	-0.644981	-0.773077	-0.837127	-0.66215	-0.719095	-0.77344	-0.789278	-0.730661	-0.688145	-0.69744	-0.696787	-0.744491	-0.612583	-0.630458	-0.708619	cluster4
OESO_0121	Lower thoracic oesophagus	-0.124875	-0.10285	0.0793681	-0.238741	0.229486	0.0734578	-0.181543	0.0799783	-0.316261	-0.247171	-0.118953	-0.216612	0.0847045	0.158972	-0.21409	-0.26351	0.237174	-0.168502	-0.0524953	cluster2
OESO_0122	OG Junction (Siewert II)	0.326584	-0.715702	0.56035	0.892376	0.7612	0.891937	-0.515963	0.809064	-0.130653	-0.0788906	-0.170872	-0.725713	0.621776	0.757877	0.871405	0.970617	0.737502	-0.0758383	0.413114	cluster2
OESO_0125	OG Junction (Siewert II)	-0.307699	0.473517	0.289266	0.0618748	0.23662	-0.202068	0.372048	-0.127759	0.252229	0.179979	0.362441	0.117915	0.478702	0.384397	0.194265	0.505	0.0709099	-0.193759	0.186455	cluster2
OESO_0126	Lower Thoracic Oesophagus	0.109467	-0.39777	0.32585	0.347827	0.487433	0.0346048	-0.160669	0.305689	-0.107313	-0.165145	-0.124694	0.0303621	0.401805	0.477681	0.340882	-0.129038	0.268283	-0.307576	0.10221	cluster2
OESO_0115	Cardia (Siewer III)	-0.00684244	0.337934	0.485911	0.407541	0.311011	0.401012	0.498948	-0.000356277	0.380859	0.482956	0.479233	0.60528	0.153993	0.314361	0.664926	0.248845	0.0661619	0.146305	0.323427	cluster1
