# Supplementary material for: Multi-omic features of oesophageal adenocarcinoma in patients treated with preoperative neoadjuvant therapy
Source: Nat Commun. 2023 May 31;14:3155. doi: 10.1038/s41467-023-38891-x (PMC10232490; doi:10.1038/s41467-023-38891-x)
Supplement: Supplementary file 10 — Source Data [file 41467_2023_38891_MOESM10_ESM.zip]

Archive with 3 entries (2 files):
- Source_Data/
- Source_Data/Source_Data.xlsx
- Source_Data/Source_Data_figure4d-h.RData
