# Supplementary material for: Multi-omic features of oesophageal adenocarcinoma in patients treated with preoperative neoadjuvant therapy
Source: Nat Commun. 2023 May 31;14:3155. doi: 10.1038/s41467-023-38891-x (PMC10232490; doi:10.1038/s41467-023-38891-x)
Supplement: Supplementary file 10 — Source Data [file 41467_2023_38891_MOESM10_ESM.zip › Source_Data/Source_Data.xlsx]

## Sheet: Figure 1a
Figure 1a
				number of patients
	Data1	Oesophageal adenocarcinoma patients		115
			DOCTOR trial	91
			Off-Doctor trial	24
	Data2	DOCTOR trial treatment step1	DOCTOR trial treatment step2	DOCTOR trial treatment step3	DOCTOR trial treatment step4
		Initial CF	PET responders	Second CF	Surgery
		PET scan	PET non-responders	Randomised (Arm A and Arm B)	Surgery
	Data3	Groups	number of patients
		PET responder	32
		PET non-responder	59
		Second CF	32
		Arm A DCF	25
		Arm B DCF and RT	28

## Sheet: Figure 1b
Figure 1b
	Donor.Publication.ID	WGS.availability	RNAseq.availability	Methylation.availability	Stage	Allocated.treatment	OS..months.	OS..0.alive..1.dead.	PET.response	Number of days from enrolment to surgery	Number of days from enrolment to first recrrence
	OESO_0001	yes	yes	yes	I	CF	62.3684	0	Responder	69	NA
	OESO_0003	yes	yes	yes	II	Arm B: DCF & RT	9.30921	1	Non-responder	143	187
	OESO_0005	no	yes	no	II	CF	64.4737	1	Responder	61	61
	OESO_0008	yes	no	yes	III	Pre-operative Treatment	4.86842	1	Non-responder	68	68
	OESO_0009	yes	yes	yes	III	CF	11.0855	1	Responder	89	169
	OESO_0010	yes	yes	yes	II	CF	64.4079	0	Responder	89	NA
	OESO_0011	yes	no	yes	III	Arm B: DCF & RT	11.8092	1	Non-responder	124	124
	OESO_0013	yes	yes	yes	II	Arm B: DCF & RT	64.2434	0	Non-responder	133	NA
	OESO_0014	yes	yes	yes	III	CF	30.1974	1	Responder	98	511
	OESO_0015	yes	yes	yes	III	Arm A: DCF	63.7829	0	Non-responder	117	NA
	OESO-0017	no	yes	yes	II	CF	10.2961	1	Responder	83	83
	OESO_0019	yes	yes	no	I	Arm A: DCF	55.2303	1	Non-responder	124	124
	OESO_0020	no	yes	no	III	Pre-operative Treatment	2.96053	1	Non-responder	NA	NA
	OESO_0023	yes	yes	yes	III	CF	7.36842	1	Responder	82	193
	OESO_0024	no	yes	no	III	Pre-operative Treatment	43.3224	1	Non-responder	64	64
	OESO_0025	yes	yes	yes	II	Arm A: DCF	8.84868	1	Non-responder	111	194
	OESO_0026	no	yes	no	III	Arm B: DCF & RT	11.3158	1	Non-responder	139	139
	OESO_0027	yes	no	yes	II	CF	11.4803	1	Responder	80	173
	OESO_0028	yes	yes	no	II	Arm A: DCF	45.1645	1	Non-responder	126	126
	OESO_0029	yes	yes	no	II	Arm B: DCF & RT	64.1776	0	Non-responder	124	NA
	OESO_0030	no	yes	no	II	CF	63.5197	0	Responder	76	NA
	OESO_0031	yes	yes	yes	I	Arm B: DCF & RT	35	1	Non-responder	150	150
	OESO_0034	yes	no	yes	II	Pre-operative Treatment	14.9342	0	Non-responder	47	NA
	OESO_0035	yes	yes	yes	III	CF	25.3618	1	Responder	69	69
	OESO_0036	no	yes	no	III	Arm A: DCF	63.7829	0	Non-responder	118	118
	OESO_0037	no	yes	no	III	CF	3.94737	0	Responder	69	69
	OESO_0038	yes	yes	yes	III	CF	11.3816	1	Responder	75	NA
	OESO_0040	yes	yes	yes	II	Arm A: DCF	10.7566	1	Non-responder	109	NA
	OESO_0041	yes	yes	yes	III	CF	64.1447	0	Responder	70	70
	OESO_0044	no	yes	yes	II	CF	62.4671	0	Responder	74	NA
	OESO_0045	yes	no	yes	III	Arm B: DCF & RT	4.67105	1	Non-responder	NA	142
	OESO_0046	yes	yes	yes	II	Arm A: DCF	19.5066	1	Non-responder	130	130
	OESO_0047	yes	yes	yes	I	Arm B: DCF & RT	64.9671	0	Non-responder	128	NA
	OESO_0048	yes	yes	yes	I	Arm B: DCF & RT	59.7213	0	Non-responder	101	NA
	OESO_J0050	no	yes	no	II	Arm A: DCF	29.5066	1	Non-responder	NA	897
	OESO_0051	yes	yes	yes	I	Arm A: DCF	64.0132	0	Non-responder	NA	NA
	OESO_P0052	yes	yes	yes	II	Arm A: DCF	46.3158	1	Non-responder	118	118
	OESO_0053	yes	yes	no	III	Arm A: DCF	6.80921	1	Non-responder	130	130
	OESO_P0054	yes	yes	yes	II	CF	62.5658	0	Responder	90	NA
	OESO_0055	yes	no	no	II	CF	61.25	1	Responder	112	NA
	OESO_P0056	yes	yes	no	III	Arm A: DCF	63.9803	0	Non-responder	145	NA
	OESO_0057	yes	yes	yes	III	CF	61.9079	0	Responder	97	NA
	OESO_R0058	no	yes	no	II	Arm B: DCF & RT	64.3092	0	Non-responder	NA	NA
	OESO_0062	yes	no	yes	III	Arm A: DCF	11.9079	1	Non-responder	NA	NA
	OESO_J0063	yes	yes	yes	II	Arm B: DCF & RT	12.3355	1	Non-responder	NA	NA
	OESO_0064	yes	yes	no	II	Pre-operative Treatment	63.1908	0	Non-responder	134	NA
	OESO_P0065	yes	no	yes	II	Arm A: DCF	20.7237	1	Non-responder	175	175
	OESO_0066	no	yes	no	II	Arm B: DCF & RT	35.3947	1	Non-responder	104	104
	OESO_0067	no	yes	no	II	CF	64.6711	0	Responder	81	81
	OESO_0068	yes	yes	no	III	Arm B: DCF & RT	13.125	1	Non-responder	NA	NA
	OESO_0069	yes	yes	no	II	CF	13.2895	1	Responder	NA	NA
	OESO_0070	yes	yes	yes	II	Arm B: DCF & RT	64.0132	0	Non-responder	153	NA
	OESO_0071	no	yes	no	II	CF	56.2829	1	Responder	NA	NA
	OESO_0073	yes	yes	no	I	CF	62.1053	1	Responder	NA	NA
	OESO_0074	yes	no	yes	II	Arm B: DCF & RT	32.1382	1	Non-responder	NA	NA
	OESO_0075	yes	no	yes	II	CF	61.5461	0	Responder	NA	NA
	OESO_0076	yes	no	no	II	Arm B: DCF & RT	10.7237	1	Non-responder	NA	NA
	OESO_0077	no	yes	no	III	CF	60.1316	0	Responder	NA	NA
	OESO_0078	yes	yes	no	I	CF	60.0987	0	Responder	NA	NA
	OESO_0079	yes	no	no	III	Arm B: DCF & RT	60.2961	0	Non-responder	NA	NA
	OESO_0081	no	yes	no	I	Arm A: DCF	22.8947	1	Non-responder	NA	NA
	OESO_0083	no	yes	no	II	Arm A: DCF	60.0329	0	Non-responder	NA	NA
	OESO_0084	no	yes	no	I	CF	59.0461	0	Responder	NA	NA
	OESO_0085	no	yes	no	II	Arm B: DCF & RT	20.9868	1	Non-responder	NA	NA
	OESO_0087	yes	yes	yes	II	Arm A: DCF	10.1645	1	Non-responder	NA	NA
	OESO_0091	no	yes	no	II	Arm A: DCF	57.5329	0	Non-responder	148	NA
	OESO_0092	no	yes	no	II	Arm A: DCF	13.5197	1	Non-responder	NA	NA
	OESO_0093	yes	yes	no	II	Arm B: DCF & RT	23.6842	1	Non-responder	NA	NA
	OESO_0094	yes	yes	yes	III	CF	19.0461	1	Responder	107	293
	OESO_0096	yes	yes	yes	II	CF	38.8816	1	Responder	62	NA
	OESO_0097	no	yes	no	III	Arm A: DCF	26.3487	1	Non-responder	NA	NA
	OESO_0098	yes	yes	yes	II	Arm B: DCF & RT	54.3092	0	Non-responder	153	NA
	OESO_0099	yes	yes	yes	II	Pre-operative Treatment	15.4276	1	non-trial patient	69	69
	OESO_0100	yes	yes	yes	II	Arm B: DCF & RT	20.3618	1	Non-responder	153	NA
	OESO_0101	yes	no	no	II	Arm B: DCF & RT	14.2434	1	Non-responder	NA	NA
	OESO_0102	yes	yes	no	III	Arm B: DCF & RT	51.3487	0	Non-responder	NA	NA
	OESO_0105	yes	yes	no	II	Arm A: DCF	48.5855	0	Non-responder	134	NA
	OESO_0106	yes	yes	yes	II	CF	20.5592	1	Responder	NA	NA
	OESO_0107	yes	no	yes	II	Pre-operative Treatment	48.5197	0	Non-responder	54	NA
	OESO_0109	yes	yes	yes	III	Arm A: DCF	36.1184	1	Non-responder	NA	NA
	OESO_0111	yes	yes	no	II	CF	47.6645	0	Responder	NA	NA
	OESO_0112	no	yes	no	II	CF	47.5658	0	Responder	NA	NA
	OESO_0113	yes	yes	yes	II	CF	30.3289	1	Responder	97	NA
	OESO_0114	no	yes	no	II	CF	5.75658	0	Responder	NA	NA
	OESO_0117	yes	yes	no	II	Arm B: DCF & RT	45.0658	0	Non-responder	168	NA
	OESO_0118	yes	yes	yes	II	Arm B: DCF & RT	43.9474	0	Non-responder	NA	NA
	OESO_0119	yes	yes	yes	II	Arm B: DCF & RT	20.5921	1	Non-responder	201	NA
	OESO_0120	yes	yes	yes	II	Arm B: DCF & RT	43.125	0	Non-responder	124	NA
	OESO_0121	yes	yes	yes	I	Arm A: DCF	12.9276	1	Non-responder	NA	NA
	OESO_0122	no	yes	no	II	Arm A: DCF	16.8092	1	Non-responder	NA	NA
	OESO_0125	yes	yes	yes	II	Arm A: DCF	10.2303	1	Non-responder	55	NA
	OESO_0126	yes	yes	yes	III	Arm B: DCF & RT	38.8816	0	Non-responder	NA	NA
	OESO_5007	yes	no	yes	II	Pre-operative Treatment	55	1	Off-DOCTOR trial	124	NA
	OESO_6027	yes	no	yes	III	Palliative Treatment	20	1	Off-DOCTOR trial	NA	NA
	OESO_6028	yes	no	yes	III	Pre-operative Treatment	12	1	Off-DOCTOR trial	NA	NA
	OESO_6032	yes	no	yes	II	Pre-operative Treatment	55	0	Off-DOCTOR trial	55	NA
	OESO_6036	yes	no	yes	II	Pre-operative Treatment	68	1	Off-DOCTOR trial	100	NA
	OESO_6039	yes	no	yes	IV	Palliative Treatment	2	1	Off-DOCTOR trial	NA	NA
	OESO_6064	yes	no	yes	IV	Pre-operative Treatment	8	1	Off-DOCTOR trial	142	NA
	OESO_6065	yes	no	yes	III	Pre-operative Treatment	65	0	Off-DOCTOR trial	135	NA
	OESO_6067	yes	no	yes	I	Direct to Surgery	34	0	Off-DOCTOR trial	19	525
	OESO_6070	yes	no	yes	II	Direct to Surgery	24	1	Off-DOCTOR trial	34	NA
	OESO_6078	yes	no	yes	IV	Palliative Treatment	10	1	Off-DOCTOR trial	NA	NA
	OESO_6081	yes	no	yes	IV	Palliative Treatment	5	1	Off-DOCTOR trial	NA	NA
	OESO_6082	yes	no	yes	III	Direct to Surgery	23	0	Off-DOCTOR trial	40	NA
	OESO_6087	yes	no	yes	II	Palliative Treatment	17	1	Off-DOCTOR trial	NA	NA
	OESO_6089	yes	no	yes	II	Pre-operative Treatment	52	0	Off-DOCTOR trial	142	NA
	OESO_6091	yes	no	yes	II	Direct to Surgery	39	1	Off-DOCTOR trial	29	NA
	OESO_6100	yes	no	yes	III	Palliative Treatment	7	1	Off-DOCTOR trial	NA	NA
	OESO_0115	no	yes	yes	III	Direct to Surgery	28.2623	1	Off-DOCTOR trial	27	NA
	OESO_0132	yes	no	yes	IV	Palliative Treatment	3	1	Off-DOCTOR trial	NA	NA
	OESO_0138	yes	no	yes	IV	Palliative Treatment	12	1	Off-DOCTOR trial	NA	NA
	OESO_0195	yes	no	yes	III	Palliative Treatment	10	1	Off-DOCTOR trial	NA	NA
	OESO_0227	yes	no	no	III	Pre-operative Treatment	28	1	Off-DOCTOR trial	131	NA
	OESO_0272	yes	no	yes	II	Pre-operative Treatment	25	0	Off-DOCTOR trial	756	NA

## Sheet: Figure 1c
Figure 1c
	Donor.Publication.ID	OS..months.	OS..0.alive..1.dead.	Stage
	OESO_0001	62.3684	0	I
	OESO_0019	55.2303	1	I
	OESO_0031	35	1	I
	OESO_0047	64.9671	0	I
	OESO_0048	59.7213	0	I
	OESO_0051	64.0132	0	I
	OESO_0073	62.1053	1	I
	OESO_0078	60.0987	0	I
	OESO_0081	22.8947	1	I
	OESO_0084	59.0461	0	I
	OESO_0121	12.9276	1	I
	OESO_6067	34	0	I
	OESO_0003	9.30921	1	II
	OESO_0005	64.4737	1	II
	OESO_0010	64.4079	0	II
	OESO_0013	64.2434	0	II
	OESO-0017	10.2961	1	II
	OESO_0025	8.84868	1	II
	OESO_0027	11.4803	1	II
	OESO_0028	45.1645	1	II
	OESO_0029	64.1776	0	II
	OESO_0030	63.5197	0	II
	OESO_0034	14.9342	0	II
	OESO_0040	10.7566	1	II
	OESO_0044	62.4671	0	II
	OESO_0046	19.5066	1	II
	OESO_J0050	29.5066	1	II
	OESO_P0052	46.3158	1	II
	OESO_P0054	62.5658	0	II
	OESO_0055	61.25	1	II
	OESO_R0058	64.3092	0	II
	OESO_J0063	12.3355	1	II
	OESO_0064	63.1908	0	II
	OESO_P0065	20.7237	1	II
	OESO_0066	35.3947	1	II
	OESO_0067	64.6711	0	II
	OESO_0069	13.2895	1	II
	OESO_0070	64.0132	0	II
	OESO_0071	56.2829	1	II
	OESO_0074	32.1382	1	II
	OESO_0075	61.5461	0	II
	OESO_0076	10.7237	1	II
	OESO_0083	60.0329	0	II
	OESO_0085	20.9868	1	II
	OESO_0087	10.1645	1	II
	OESO_0091	57.5329	0	II
	OESO_0092	13.5197	1	II
	OESO_0093	23.6842	1	II
	OESO_0096	38.8816	1	II
	OESO_0098	54.3092	0	II
	OESO_0099	15.4276	1	II
	OESO_0100	20.3618	1	II
	OESO_0101	14.2434	1	II
	OESO_0105	48.5855	0	II
	OESO_0106	20.5592	1	II
	OESO_0107	48.5197	0	II
	OESO_0111	47.6645	0	II
	OESO_0112	47.5658	0	II
	OESO_0113	30.3289	1	II
	OESO_0114	5.75658	0	II
	OESO_0117	45.0658	0	II
	OESO_0118	43.9474	0	II
	OESO_0119	20.5921	1	II
	OESO_0120	43.125	0	II
	OESO_0122	16.8092	1	II
	OESO_0125	10.2303	1	II
	OESO_5007	55	1	II
	OESO_6032	55	0	II
	OESO_6036	68	1	II
	OESO_6070	24	1	II
	OESO_6087	17	1	II
	OESO_6089	52	0	II
	OESO_6091	39	1	II
	OESO_0272	25	0	II
	OESO_0008	4.86842	1	III
	OESO_0009	11.0855	1	III
	OESO_0011	11.8092	1	III
	OESO_0014	30.1974	1	III
	OESO_0015	63.7829	0	III
	OESO_0020	2.96053	1	III
	OESO_0023	7.36842	1	III
	OESO_0024	43.3224	1	III
	OESO_0026	11.3158	1	III
	OESO_0035	25.3618	1	III
	OESO_0036	63.7829	0	III
	OESO_0037	3.94737	0	III
	OESO_0038	11.3816	1	III
	OESO_0041	64.1447	0	III
	OESO_0045	4.67105	1	III
	OESO_0053	6.80921	1	III
	OESO_P0056	63.9803	0	III
	OESO_0057	61.9079	0	III
	OESO_0062	11.9079	1	III
	OESO_0068	13.125	1	III
	OESO_0077	60.1316	0	III
	OESO_0079	60.2961	0	III
	OESO_0094	19.0461	1	III
	OESO_0097	26.3487	1	III
	OESO_0102	51.3487	0	III
	OESO_0109	36.1184	1	III
	OESO_0126	38.8816	0	III
	OESO_6027	20	1	III
	OESO_6028	12	1	III
	OESO_6065	65	0	III
	OESO_6082	23	0	III
	OESO_6100	7	1	III
	OESO_0115	28.2623	1	III
	OESO_0195	10	1	III
	OESO_0227	28	1	III
	OESO_6039	2	1	IV
	OESO_6064	8	1	IV
	OESO_6078	10	1	IV
	OESO_6081	5	1	IV
	OESO_0132	3	1	IV
	OESO_0138	12	1	IV

## Sheet: Figure 2a
Figure 2a
	Donor.Publication.ID	Cellularity	Stage	Allocated.treatment	PET.response	OS..months.	OS..0.alive..1.dead.	TMB	Signature17	Signature2.APOBEC	Signature20.MMR	Signature18.MUTYH	Signature1.Age	Signature3.BRCA	Neoantigenes 50-500nM	Neoantigenes <50 nM	Intrachromosomal	Deletion	Inversion	TandemDuplication	AmplifiedInversion	FoldbackInversion	Duplication	Translocation	sv_total	rearrangment_signature1	rearrangment_signature2	rearrangment_signature3	rearrangment_signature4	rearrangment_signature5	rearrangment_signature6	other_rearrangment_signatures
	OESO_0001	70	I	CF	Responder	62.3684	0	14.2983	71.1045	3.33774	3.05141	3.23115	8.24859	11.0266	30	47	88	37	32	5	10	15	0	40	277.488	0.0946635	0.0158718	0.0518919	0.236839	0.1382	0.063464	0.39907
	OESO_0003	90	II	Arm B: DCF & RT	Non-responder	9.30921	1	12.1527	52.5887	6.29844	1.19838	10.0045	11.7696	18.1403	15	22	38	19	4	5	6	0	1	41	93.9314	0.045049	0.373699	0.0527972	0.119691	0.0664578	0.00081285	0.341494
	OESO_0008	69	III	NA	Non-responder	4.86842	1	15.823	59.5856	5.3034	6.13841	0.54905	0.14597	28.2776	26	45	238	90	37	35	24	26	2	130	558.543	0.234468	0.200015	0.111584	0.0788559	0.0662788	0.0109214	0.297877
	OESO_0009	78	III	CF	Responder	11.0855	1	8.57567	35.3199	30.005	1.40605	9.00867	23.8336	0.42679	7	16	57	41	8	7	22	8	1	23	225.895	0.0442188	0.033445	0.00790862	0.112293	0.181292	0.0132991	0.607544
	OESO_0010	66	II	CF	Responder	64.4079	0	7.06267	34.3096	3.77856	2.49797	12.6641	38.9332	7.81662	12	21	48	24	14	2	5	14	4	19	126.778	0.148559	0.0786373	0.17022	0.0613976	0.0509712	0.00076621	0.489449
	OESO_0011	57	III	Arm B: DCF & RT	Non-responder	11.8092	1	2.081	8.86853	4.25025	5.84053	10.9396	43.0841	27.017	4	11	40	27	3	19	9	5	0	12	121.487	0.353492	0.133395	0.0652728	1.84e-17	0.0572479	0.0002577	0.390334
	OESO_0013	85	II	Arm B: DCF & RT	Non-responder	64.2434	0	14.4777	56.0028	5.40733	2.16586	6.12725	10.8659	19.4308	8	30	103	38	15	3	21	11	3	58	299.324	7.59e-18	0.20998	0.00744561	0.170338	0.183094	0.0552177	0.373925
	OESO_0014	83	III	CF	Responder	30.1974	1	7.5	31.3979	3.70509	3.36784	14.017	18.9801	28.5321	10	18	57	41	8	27	11	24	4	16	267.963	0.100459	0.0285579	0.114321	0.0565633	0.166021	0.232279	0.301799
	OESO_0015	80	III	Arm A: DCF	Non-responder	63.7829	0	6.25133	19.1916	6.06518	4.46522	16.4081	15.6115	38.2583	8	19	110	41	22	32	19	39	3	61	441.097	0.0352882	0.060247	0.0753199	0.169589	0.165699	0.123839	0.370018
	OESO_0019	53	I	Arm A: DCF	Non-responder	55.2303	1	6.37267	54.0278	2.98133	2.08477	10.5881	25.7274	4.59054	0	0	31	15	26	0	8	4	2	5	131.891	1.92e-17	0.00938037	0.083556	0.0233477	0.131695	0.495211	0.25681
	OESO_0023	74	III	CF	Responder	7.36842	1	3.771	19.037	6.76577	3.95566	18.5228	36.2044	15.5143	6	11	59	21	21	8	19	17	3	44	186.325	0.0983084	0.0918463	0.0140569	0.214696	0.0917232	0.0771543	0.412215
	OESO_0025	71	II	Arm A: DCF	Non-responder	8.84868	1	4.32567	32.7168	6.62599	4.04464	5.32055	38.3942	12.8978	10	21	89	46	28	38	28	53	0	32	509.251	0.0639718	0.00413897	0.0516014	0.0656999	0.136673	0.456908	0.221007
	OESO_0027	79	II	CF	Responder	11.4803	1	13.827	71.9569	2.9563	4.5931	3.5631	5.44089	11.4897	6	33	86	51	14	21	19	14	1	51	237.818	0.0778986	0.233117	0.193794	0.0168447	0.049242	0.00371753	0.425387
	OESO_0028	NA	II	Arm A: DCF	Non-responder	45.1645	1	17.6317	62.3289	1.78991	2.77102	8.15863	16.1842	8.76732	37	63	124	56	89	0	0	16	2	107	383.449	0.00129979	0.196053	0.0665994	0.158295	0.0532259	0.219478	0.305049
	OESO_0029	37	II	Arm B: DCF & RT	Non-responder	64.1776	0	1.03167	1.47969	9.52729	4.52903	9.95542	65.0285	9.48009	1	2	34	4	7	0	4	2	0	10	65.0967	0.0221823	0.320218	0.165911	3.89e-17	0.12499	0.00056394	0.366134
	OESO_0031	88	I	Arm B: DCF & RT	Non-responder	35	1	2.70267	11.3303	0.00293	3.70737	16.2425	48.6772	20.0396	3	9	68	25	5	38	66	86	1	78	437.065	0.023372	0.0198462	4.74e-18	0.211717	0.0397879	0.626076	0.0792015
	OESO_0034	47	II	NA	Non-responder	14.9342	0	5.45267	20.8306	8.99578	7.8531	10.3094	1.18457	50.8265	5	4	204	6	9	3	0	4	1	49	306.078	0.0239951	0.657644	0.00900932	1.27e-17	0.167339	0.00104318	0.14097
	OESO_0035	52	III	CF	Responder	25.3618	1	9.508	67.4704	3.03339	2.22671	7.9422	10.9151	8.41214	10	24	50	17	9	9	27	6	2	42	189.217	0.0361271	0.271138	0.0618283	0.118536	0.19516	0.0381556	0.279055
	OESO_0038	45	III	CF	Responder	11.3816	1	9.09133	56.5063	4.80057	6.93417	2.15322	18.5839	11.0218	8	11	174	51	26	33	6	5	6	100	329.807	0.164542	0.222567	0.2993	0.0616613	0.0241234	0.00520962	0.222597
	OESO_0040	72	II	Arm A: DCF	Non-responder	10.7566	1	2.951	19.7502	8.3833	5.60747	13.056	29.6543	23.5487	5	13	51	39	49	1	2	16	2	115	198.061	0.0171789	0.0477562	5.69e-05	0.485182	0.0162117	0.286828	0.146786
	OESO_0041	39	III	CF	Responder	64.1447	0	4.74467	31.6029	4.19558	6.59323	12.2818	21.7313	23.5952	2	6	203	51	45	3	4	9	1	69	326.764	0.266379	0.168709	0.251055	0.031135	0.00699174	0.0108634	0.264867
	OESO_0045	68	III	Arm B: DCF & RT	Non-responder	4.67105	1	3.922	7.90559	1.72293	1.47184	24.0125	56.5856	8.3016	5	7	22	8	10	1	1	0	0	16	46.4073	0.0582174	0.41089	0.105462	3.65e-17	0.0538468	0.00031349	0.371271
	OESO_0046	37	II	Arm A: DCF	Non-responder	19.5066	1	6.54767	49.804	3.89077	6.16003	4.82895	19.6832	15.6331	1	3	78	38	12	7	6	7	1	21	166.711	0.0276107	0.176833	0.199635	1.16e-17	0.0260275	0.00041161	0.569482
	OESO_0047	41	I	Arm B: DCF & RT	Non-responder	64.9671	0	4.647	18.2188	5.63334	5.76572	14.5525	24.171	31.6586	2	1	64	26	17	0	0	2	0	14	144.323	0.0978485	0.255074	0.0736975	0.0172949	0.134799	0.013382	0.407904
	OESO_0048	38	I	Arm B: DCF & RT	Non-responder	59.7213	0	2.26033	23.3735	5.00259	4.2775	14.9602	39.5075	12.8787	2	0	41	33	4	8	0	3	0	1	97.3609	0.0833319	0.0132811	0.181156	2.22e-17	0.0196762	0.00015374	0.702401
	OESO_0051	92	I	Arm A: DCF	Non-responder	64.0132	0	4.59967	34.0983	2.55942	2.59191	16.5405	36.7758	7.43416	2	4	41	31	21	0	2	11	1	67	133.271	0.0304305	0.233418	0.00718586	0.344196	0.047959	0.019445	0.317366
	OESO_P0052	80	II	Arm A: DCF	Non-responder	46.3158	1	8.14733	20.6204	6.57688	11.1981	14.9637	15.4064	31.2345	12	28	156	21	37	18	19	25	1	41	460.948	0.0308338	0.0120304	0.0537897	0.132858	0.172367	0.293297	0.304823
	OESO_0053	87	III	Arm A: DCF	Non-responder	6.80921	1	5.91133	33.8193	21.8957	3.67576	5.47814	10.1532	24.9779	5	13	96	54	17	1	2	4	0	52	216.46	0.060148	0.235417	0.164194	0.0819391	0.0608723	0.0525674	0.344863
	OESO_P0054	56	II	CF	Responder	62.5658	0	19.496	68.1497	1.29628	3.54559	6.31143	15.502	5.19505	9	19	72	42	22	2	17	2	1	35	228.649	0.00194381	0.206315	0.0373847	0.0592973	0.177631	0.00080413	0.516624
	OESO_0055	53	II	CF	Responder	61.25	1	8.87567	47.6062	1.75436	1.66945	19.462	20.4273	9.08069	13	7	41	20	10	3	11	7	0	11	112.04	0.063163	0.0409376	0.142084	0.0716607	0.084816	0.00109943	0.59624
	OESO_P0056	56	III	Arm A: DCF	Non-responder	63.9803	0	10.8127	41.8739	3.27156	3.32094	9.78776	22.136	19.6099	5	17	91	22	40	5	12	20	1	78	259.336	0.115331	0.259501	0.0266318	0.15492	0.096889	0.0603841	0.286343
	OESO_0057	58	III	CF	Responder	61.9079	0	15.599	60.1299	11.4128	2.46252	1.86377	3.17458	20.9565	14	33	424	192	47	4	13	22	1	78	1088.06	0.0502154	0.0846137	0.122907	0.0817995	0.230389	0.0942754	0.335799
	OESO_0062	49	III	Arm A: DCF	Non-responder	11.9079	1	5.55967	37.7368	3.07114	3.70818	23.2434	22.6481	9.59239	3	19	44	6	7	16	45	5	0	26	182.801	0.0238543	0.107708	0.0508694	0.0993566	0.132374	0.261415	0.324424
	OESO_J0063	58	II	Arm B: DCF & RT	Non-responder	12.3355	1	12.955	78.2238	5.4693	2.30923	0.92041	9.48485	3.59245	8	11	65	25	25	2	6	1	1	17	160.528	0.0461465	0.125484	0.109054	0.0412794	0.125665	0.0568492	0.495522
	OESO_0064	60	II	NA	Non-responder	63.1908	0	7.98467	62.4725	0.92145	4.77465	5.30501	19.7397	6.78669	3	10	76	17	50	6	12	16	0	68	225.349	0.0139634	0.23294	0.0035169	0.14364	0.0791685	0.0429385	0.483832
	OESO_P0065	52	II	Arm A: DCF	Non-responder	20.7237	1	16.138	71.3443	1.08469	3.43507	5.87978	6.45737	11.7988	5	15	63	31	16	0	9	8	2	33	177.152	0.0328277	0.264464	0.081364	0.0440658	0.137936	0.0513789	0.387964
	OESO_0068	62	III	Arm B: DCF & RT	Non-responder	13.125	1	4.738	41.7813	4.05517	4.60215	10.5046	25.8421	13.2147	7	10	52	41	50	0	0	10	8	56	190.176	0.0753868	0.13942	0.0379407	0.221688	0.0482534	0.103733	0.373578
	OESO_0069	77	II	CF	Responder	13.2895	1	4.57867	41.6101	4.07577	3.87229	10.1058	32.2503	8.08572	5	2	134	38	27	5	7	12	3	30	250.483	0.299161	0.125353	0.1926	0.0172311	0.0315581	0.012361	0.321735
	OESO_0070	78	II	Arm B: DCF & RT	Non-responder	64.0132	0	3.948	27.396	6.68524	8.92326	7.10054	34.2634	15.6315	5	13	62	25	20	6	49	11	0	55	247.761	0.0340283	0.102762	0.0585973	0.19383	0.175964	0.0448377	0.389981
	OESO_0073	55	I	CF	Responder	62.1053	1	24.866	77.3579	1.44295	2.43457	4.09157	3.7638	10.9092	16	43	110	61	14	11	19	8	0	25	343.083	0.0341274	0.0766657	0.0648285	0.0465436	0.200838	0.0113903	0.565606
	OESO_0074	64	II	Arm B: DCF & RT	Non-responder	32.1382	1	2.753	5.40795	10.4527	9.18278	7.48213	24.6836	42.7908	7	6	113	37	21	56	17	37	4	54	309.352	0.307836	0.0973607	0.203274	0.0621893	0.0110552	0.0740176	0.244268
	OESO_0075	62	II	CF	Responder	61.5461	0	31.301	88.0942	0.14299	2.28446	1.02546	3.81969	4.63317	26	46	70	54	17	6	15	19	2	56	266.368	0.0524945	0.202981	0.0423386	0.126592	0.119223	0.117515	0.338856
	OESO_0076	82	II	Arm B: DCF & RT	Non-responder	10.7237	1	12.034	69.4034	5.83998	2.37804	3.22766	15.3374	3.81344	15	35	78	31	36	15	18	22	1	127	267.625	0.029978	0.181648	0.05076	0.400872	0.0660534	0.081413	0.189276
	OESO_0078	78	I	CF	Responder	60.0987	0	4.29867	33.926	4.20821	2.5876	11.4334	39.6845	8.1603	3	12	67	56	19	5	17	24	2	23	310.208	0.0761288	0.0441377	0.055217	0.0427052	0.200174	0.146863	0.434774
	OESO_0079	41	III	Arm B: DCF & RT	Non-responder	60.2961	0	6.259	44.1169	5.14794	2.09192	10.6072	27.4331	10.6029	3	15	36	11	20	6	13	14	1	62	116.025	0.0312143	0.307064	0.0437352	0.205591	0.0527297	0.0098503	0.349816
	OESO_0087	60	II	Arm A: DCF	Non-responder	10.1645	1	9.559	52.5341	4.23224	2.30453	4.39676	30.0094	6.52295	18	15	66	16	9	2	15	5	0	24	139.729	0.123032	0.198387	0.0822954	0.0295363	0.0932263	0.059554	0.413969
	OESO_0093	94	II	Arm B: DCF & RT	Non-responder	23.6842	1	3.96933	13.1592	2.26081	3.44985	25.7032	50.8278	4.59912	13	14	56	21	17	2	20	11	1	30	195.287	0.0230861	0.104047	0.1062	0.12444	0.186176	0.0627246	0.393327
	OESO_0094	43	III	CF	Responder	19.0461	1	8.24033	45.9133	7.17056	4.69373	5.01378	1.30687	35.9018	5	10	226	46	38	2	9	7	3	64	413.002	0.091759	0.23787	0.306834	0.0483531	0.0961491	0.00245844	0.216577
	OESO_0096	63	II	CF	Responder	38.8816	1	10.0213	70.6107	3.27364	3.27592	1.60561	9.30815	11.926	6	14	101	38	15	18	23	22	1	57	296.819	0.259511	0.0940594	0.0770036	0.156252	0.111862	0.0203073	0.281005
	OESO_0098	76	II	Arm B: DCF & RT	Non-responder	54.3092	0	1.65533	4.26169	8.54366	9.72318	3.80254	62.1124	11.5565	4	9	39	9	3	4	3	2	0	16	73.9814	0.102778	0.447392	0.0405553	3.18e-17	0.0807727	0.00077333	0.327728
	OESO_0099	52	II	NA	non-trial patient	15.4276	1	3.10667	4.48855	8.97041	7.30063	9.25422	50.3989	19.5873	8	5	126	92	43	0	11	6	1	81	339.804	0.0364301	0.275358	0.0509458	0.0521798	0.0615972	0.0584753	0.465014
	OESO_0100	93	II	Arm B: DCF & RT	Non-responder	20.3618	1	7.299	49.397	1.20009	4.83969	11.4019	24.1983	8.96294	10	21	18	8	7	1	7	1	0	11	60.6037	0.029557	0.209023	0.0303481	0.0708715	0.206484	0.00892045	0.444796
	OESO_0101	69	II	Arm B: DCF & RT	Non-responder	14.2434	1	6.11267	53.2379	3.09427	3.6253	7.1131	27.529	5.40044	4	19	100	35	19	6	7	15	0	44	230.644	0.0260084	0.220581	0.0710521	0.0776819	0.0757142	0.0181676	0.510795
	OESO_0102	51	III	Arm B: DCF & RT	Non-responder	51.3487	0	10.7467	56.6735	3.70893	3.74744	9.08913	6.95727	19.8238	2	18	57	19	20	2	4	4	0	22	129.73	0.0773681	0.234335	0.0774725	0.0225445	0.0852841	0.053903	0.449092
	OESO_0105	95	II	Arm A: DCF	Non-responder	48.5855	0	2.43333	6.01759	7.07225	10.7661	33.8814	34.1748	8.08778	0	0	35	0	14	0	0	0	0	10	59.0874	4.03e-17	0.31286	0.186955	4.61e-17	0.139466	0.00061617	0.360103
	OESO_0106	44	II	CF	Responder	20.5592	1	4.92767	22.9691	16.0498	5.112	7.24699	35.6251	12.997	5	9	98	37	11	84	27	15	0	63	348.874	0.428619	0.137985	0.0649446	0.0712661	0.0872717	0.00112612	0.208788
	OESO_0107	72	II	NA	Non-responder	48.5197	0	25.983	83.4851	1.23123	1.60369	3.36142	6.72492	3.59366	24	39	104	39	40	3	27	18	4	102	301.38	0.0193432	0.332715	0.0472417	0.146961	0.0798129	0.0744494	0.299477
	OESO_0109	47	III	Arm A: DCF	Non-responder	36.1184	1	9.042	59.2944	10.6056	4.31875	4.04311	9.17941	12.5587	2	11	69	41	55	0	9	18	3	22	255.807	0.0328104	0.0440548	0.0689376	0.0536922	0.0874191	0.176439	0.536647
	OESO_0111	77	II	CF	Responder	47.6645	0	7.144	18.1585	5.50852	2.44688	33.1772	27.8708	12.8381	20	44	80	27	12	30	39	39	1	37	322.987	0.0321084	0.019279	0.015626	0.136335	0.0902315	0.399598	0.306823
	OESO_0113	80	II	CF	Responder	30.3289	1	5.12367	19.4169	13.208	2.81615	24.8351	13.5379	26.1859	18	20	142	26	43	1	1	12	5	146	262.444	0.0226457	0.479131	0.0347119	0.130525	0.0301789	0.00247964	0.300328
	OESO_0117	75	II	Arm B: DCF & RT	Non-responder	45.0658	0	7.362	20.9152	10.9814	5.08846	9.23633	44.9579	8.8207	3	23	81	38	25	1	20	6	3	22	299.389	0.0139845	0.0899114	0.0107902	0.0575255	0.317634	0.0289824	0.481172
	OESO_0118	69	II	Arm B: DCF & RT	Non-responder	43.9474	0	41.3443	3.54995	1.51886	85.5914	0.84043	8.38623	0.11311	82	164	40	20	15	1	15	5	0	33	106.236	0.0165739	0.306431	0.0216559	0.0728686	0.0724352	0.0213994	0.488636
	OESO_0119	66	II	Arm B: DCF & RT	Non-responder	20.5921	1	11.6993	10.2323	4.83776	5.88762	74.3833	1.16191	3.49715	14	24	261	30	71	19	57	15	3	155	506.115	0.021337	0.139503	0.468456	0.141757	0.0369613	0.0195928	0.172393
	OESO_0120	74	II	Arm B: DCF & RT	Non-responder	43.125	0	8.925	50.3192	3.45989	4.08954	13.1904	22.713	6.228	11	24	28	17	3	3	0	3	0	9	75.5498	0.0526257	0.247905	0.0458685	1.89e-05	0.124589	0.00081541	0.528177
	OESO_0121	79	I	Arm A: DCF	Non-responder	12.9276	1	16.1183	51.099	7.22818	3.10933	9.61412	26.2595	2.68981	11	39	58	34	23	1	2	5	4	45	153.061	0.063404	0.383791	0.0251105	0.0168902	0.0488418	0.0657813	0.396182
	OESO_0125	75	II	Arm A: DCF	Non-responder	10.2303	1	9.46633	65.1928	4.00722	0.2165	8.83975	9.13593	12.6078	8	33	72	29	18	11	16	27	1	59	229.163	0.0465288	0.14554	0.0131595	0.234665	0.0927099	0.142729	0.324667
	OESO_0126	65	III	Arm B: DCF & RT	Non-responder	38.8816	0	12.014	35.9759	4.42068	3.92107	17.3717	35.7551	2.55551	11	33	68	24	15	15	17	19	0	27	214.874	0.0578905	0.117678	0.0841926	0.0649855	0.119867	0.16118	0.394207
	OESO_5007	79	II	NA	Off-DOCTOR trial	55	1	1.305	1.06908	8.54879	8.97746	6.09328	37.7139	37.5975	2	5	54	7	4	3	0	6	3	16	76.1011	0.224958	0.2425	0.433605	2.37e-17	0.00813321	0.0003418	0.0904624
	OESO_6027	70	III	NA	Off-DOCTOR trial	20	1	3.28833	0.99947	20.1714	9.00985	14.3637	35.3545	20.1011	7	7	54	4	11	6	0	1	0	12	88.5311	0.398899	0.24862	0.109139	2.97e-17	0.0828722	0.00046989	0.16
	OESO_6028	79	III	NA	Off-DOCTOR trial	12	1	5.338	11.2187	52.3818	2.06598	4.85119	20.8084	8.67398	12	9	69	21	11	15	20	19	2	52	174.25	0.188817	0.201587	0.124162	0.119405	0.0406939	0.072318	0.253018
	OESO_6032	43	II	NA	Off-DOCTOR trial	55	0	2.11667	0.40362	4.37336	3.88906	17.6865	41.7863	31.8611	3	0	40	19	6	26	9	19	0	21	189.579	0.0580689	0.00090418	0.0113649	0.162675	0.108996	0.351901	0.30609
	OESO_6036	43	II	NA	Off-DOCTOR trial	68	1	5.11333	23.0249	4.52668	5.00637	8.665	29.1897	29.5874	4	9	83	34	42	3	10	18	3	12	252.464	0.0428841	0.0206324	0.0160377	0.0403151	0.103213	0.456402	0.320515
	OESO_6039	74	IV	NA	Off-DOCTOR trial	2	1	7.12	0	75.6647	0.00372	0.14626	0.09799	24.0873	16	27	129	33	30	17	19	18	0	65	325.012	0.104952	0.226264	0.104002	0.0701683	0.107667	0.0769441	0.310002
	OESO_6064	74	IV	NA	Off-DOCTOR trial	8	1	5.10067	42.6746	3.65884	4.44541	4.1836	40.4606	4.57703	18	31	203	24	12	76	28	10	0	23	459.291	1.08e-17	0.00338567	0.182668	0.168432	0.262404	0.0952015	0.28791
	OESO_6065	72	III	NA	Off-DOCTOR trial	65	0	4.43	22.4273	3.33411	7.90521	5.95493	23.8268	36.5517	7	27	281	77	20	29	9	20	1	29	521.996	0.181778	0.119494	0.162379	0.00183119	0.103143	0.0388422	0.392534
	OESO_6067	62	I	NA	Off-DOCTOR trial	34	0	3.45933	45.7397	3.11641	3.83995	8.21981	31.5173	7.5668	2	5	10	8	2	4	5	2	0	4	53.8339	0.203742	0.0615966	6.16e-07	0.0498485	0.144042	0.280677	0.260094
	OESO_6070	74	II	NA	Off-DOCTOR trial	24	1	4.992	27.196	15.6678	7.41796	4.09614	36.5813	9.04076	1	3	253	48	20	16	8	5	4	24	394.219	0.189302	0.0696054	0.15875	0.0374977	0.0537755	0.0648371	0.426232
	OESO_6078	54	IV	NA	Off-DOCTOR trial	10	1	3.17833	4.68394	14.6049	10.9349	11.6258	20.8669	37.2837	3	5	150	16	33	38	20	25	1	61	306.263	0.435889	0.088537	0.121613	0.106196	0.0243161	0.0598822	0.163566
	OESO_6081	71	IV	NA	Off-DOCTOR trial	5	1	7.04667	22.5153	2.18409	2.61774	11.3863	40.8714	20.4252	14	23	54	15	11	12	22	22	1	17	181.62	0.0361914	0.0282283	0.0500694	0.0792786	0.129845	0.161558	0.514829
	OESO_6082	50	III	NA	Off-DOCTOR trial	23	0	11.0283	46.7767	8.97767	1.79413	5.70043	25.3845	11.3666	5	10	75	35	20	6	12	12	3	30	186.279	0.00413332	0.159825	0.0152931	0.0671664	0.0498743	0.0716796	0.632029
	OESO_6087	65	II	NA	Off-DOCTOR trial	17	1	18.444	77.6983	2.10926	2.92058	1.09857	0.98927	15.184	32	55	182	84	47	4	13	16	7	53	481.242	0.124719	0.126883	0.0443577	0.0713195	0.175682	0.0792946	0.377745
	OESO_6089	84	II	NA	Off-DOCTOR trial	52	0	4.81833	0.6158	9.08599	7.74069	32.7315	12.2472	37.5788	18	21	121	35	45	7	26	35	4	74	404.343	0.0145012	0.0511973	0.0110054	0.210455	0.135466	0.157285	0.42009
	OESO_6091	60	II	NA	Off-DOCTOR trial	39	1	4.36267	2.97612	37.251	2.56001	14.3176	26.323	16.5724	6	14	52	24	25	0	0	3	0	52	117.856	0.00607966	0.30738	0.0622143	0.156274	0.0161235	0.170754	0.281175
	OESO_6100	59	III	NA	Off-DOCTOR trial	7	1	7.17867	65.3219	2.59816	3.60965	3.40093	15.3159	9.75342	4	21	36	7	6	2	0	0	0	7	59.7291	0.0591205	0.282551	0.205969	4.73e-17	0.0950746	0.00044148	0.356844
	OESO_0132	52	IV	NA	Off-DOCTOR trial	3	1	4.45067	47.6275	2.55653	4.0533	15.3849	15.4966	14.8812	1	11	18	6	7	5	10	6	0	38	54.2667	0.00822726	0.60174	0.0520688	2.3e-17	0.0476109	0.00032452	0.290028
	OESO_0138	81	IV	NA	Off-DOCTOR trial	12	1	3.545	11.9169	5.6971	4.49053	20.7282	48.5754	8.59188	7	0	80	40	24	6	25	28	1	76	221.783	0.00086439	0.26764	0.0344784	0.122542	0.0265266	0.0231036	0.524845
	OESO_0195	62	III	NA	Off-DOCTOR trial	10	1	8.44133	35.6473	7.49535	6.27424	16.8158	21.753	12.0144	2	7	149	18	44	4	13	20	2	96	320.032	0.1362	0.353154	0.0440355	0.0758917	0.0872935	0.00931343	0.294112
	OESO_0227	76	III	NA	Off-DOCTOR trial	28	1	2.21967	7.32302	4.82719	5.32443	18.6959	43.7791	20.0504	6	19	37	21	17	3	9	11	1	20	115.949	0.0612266	0.193711	0.0029066	0.0918548	0.0703341	0.0683343	0.511633
	OESO_0272	46	II	NA	Off-DOCTOR trial	25	0	6.12933	53.1725	5.01829	4.46413	6.2952	26.0859	4.964	5	6	30	20	17	0	4	4	1	7	80.4656	0.0936114	0.11562	0.0452946	2.43e-17	0.0399603	0.00055987	0.704954

## Sheet: Figure 2b
Figure 2b
	Donor.Publication.ID	SNV count	Signature17
	OESO_0001	41800	71.1045
	OESO_0003	35501	52.5887
	OESO_0008	46009	59.5856
	OESO_0009	24974	35.3199
	OESO_0010	20335	34.3096
	OESO_0011	5970	8.86853
	OESO_0013	42309	56.0028
	OESO_0014	21562	31.3979
	OESO_0015	17799	19.1916
	OESO_0019	18558	54.0278
	OESO_0023	10727	19.037
	OESO_0025	12483	32.7168
	OESO_0027	40390	71.9569
	OESO_0028	51336	62.3289
	OESO_0029	2891	1.47969
	OESO_0031	7616	11.3303
	OESO_0034	15073	20.8306
	OESO_0035	27755	67.4704
	OESO_0038	26614	56.5063
	OESO_0040	8358	19.7502
	OESO_0041	13611	31.6029
	OESO_0045	11214	7.90559
	OESO_0046	18914	49.804
	OESO_0047	13230	18.2188
	OESO_0048	6468	23.3735
	OESO_0051	13309	34.0983
	OESO_P0052	23169	20.6204
	OESO_0053	17149	33.8193
	OESO_P0054	57384	68.1497
	OESO_0055	25844	47.6062
	OESO_P0056	31111	41.8739
	OESO_0057	44790	60.1299
	OESO_0062	15966	37.7368
	OESO_J0063	37865	78.2238
	OESO_0064	23230	62.4725
	OESO_P0065	47588	71.3443
	OESO_0068	13641	41.7813
	OESO_0069	13217	41.6101
	OESO_0070	11302	27.396
	OESO_0073	73401	77.3579
	OESO_0074	7831	5.40795
	OESO_0075	92426	88.0942
	OESO_0076	35303	69.4034
	OESO_0078	12306	33.926
	OESO_0079	18182	44.1169
	OESO_0087	27892	52.5341
	OESO_0093	11403	13.1592
	OESO_0094	23634	45.9133
	OESO_0096	29331	70.6107
	OESO_0098	4505	4.26169
	OESO_0099	8732	4.48855
	OESO_0100	21102	49.397
	OESO_0101	17732	53.2379
	OESO_0102	31466	56.6735
	OESO_0105	6773	6.01759
	OESO_0106	14069	22.9691
	OESO_0107	76679	83.4851
	OESO_0109	26361	59.2944
	OESO_0111	20452	18.1585
	OESO_0113	14611	19.4169
	OESO_0117	21354	20.9152
	OESO_0118	94195	3.54995
	OESO_0119	34113	10.2323
	OESO_0120	25929	50.3192
	OESO_0121	46999	51.099
	OESO_0125	27734	65.1928
	OESO_0126	34818	35.9759
	OESO_5007	3573	1.06908
	OESO_6027	9270	0.99947
	OESO_6028	15383	11.2187
	OESO_6032	5969	0.40362
	OESO_6036	14684	23.0249
	OESO_6039	20762	0
	OESO_6064	14597	42.6746
	OESO_6065	12385	22.4273
	OESO_6067	9954	45.7397
	OESO_6070	14493	27.196
	OESO_6078	8998	4.68394
	OESO_6081	20324	22.5153
	OESO_6082	31857	46.7767
	OESO_6087	54254	77.6983
	OESO_6089	13905	0.6158
	OESO_6091	12458	2.97612
	OESO_6100	20907	65.3219
	OESO_0132	12809	47.6275
	OESO_0138	10028	11.9169
	OESO_0195	24428	35.6473
	OESO_0227	6145	7.32302
	OESO_0272	17794	53.1725

## Sheet: Figure 2c
Figure 2c
	Donor.Publication.ID	OS..months.	OS..0.alive..1.dead.	Signature2.APOBEC	Signature2.group
	OESO_0001	62.3684	0	3.33774	absent
	OESO_0003	9.30921	1	6.29844	absent
	OESO_0008	4.86842	1	5.3034	absent
	OESO_0010	64.4079	0	3.77856	absent
	OESO_0011	11.8092	1	4.25025	absent
	OESO_0013	64.2434	0	5.40733	absent
	OESO_0014	30.1974	1	3.70509	absent
	OESO_0015	63.7829	0	6.06518	absent
	OESO_0019	55.2303	1	2.98133	absent
	OESO_0023	7.36842	1	6.76577	absent
	OESO_0025	8.84868	1	6.62599	absent
	OESO_0027	11.4803	1	2.9563	absent
	OESO_0028	45.1645	1	1.78991	absent
	OESO_0029	64.1776	0	9.52729	absent
	OESO_0031	35	1	0.00293	absent
	OESO_0034	14.9342	0	8.99578	absent
	OESO_0035	25.3618	1	3.03339	absent
	OESO_0038	11.3816	1	4.80057	absent
	OESO_0040	10.7566	1	8.3833	absent
	OESO_0041	64.1447	0	4.19558	absent
	OESO_0045	4.67105	1	1.72293	absent
	OESO_0046	19.5066	1	3.89077	absent
	OESO_0047	64.9671	0	5.63334	absent
	OESO_0048	59.7213	0	5.00259	absent
	OESO_0051	64.0132	0	2.55942	absent
	OESO_P0052	46.3158	1	6.57688	absent
	OESO_P0054	62.5658	0	1.29628	absent
	OESO_0055	61.25	1	1.75436	absent
	OESO_P0056	63.9803	0	3.27156	absent
	OESO_0057	61.9079	0	11.4128	absent
	OESO_0062	11.9079	1	3.07114	absent
	OESO_J0063	12.3355	1	5.4693	absent
	OESO_0064	63.1908	0	0.92145	absent
	OESO_P0065	20.7237	1	1.08469	absent
	OESO_0068	13.125	1	4.05517	absent
	OESO_0069	13.2895	1	4.07577	absent
	OESO_0070	64.0132	0	6.68524	absent
	OESO_0073	62.1053	1	1.44295	absent
	OESO_0074	32.1382	1	10.4527	absent
	OESO_0075	61.5461	0	0.14299	absent
	OESO_0076	10.7237	1	5.83998	absent
	OESO_0078	60.0987	0	4.20821	absent
	OESO_0079	60.2961	0	5.14794	absent
	OESO_0087	10.1645	1	4.23224	absent
	OESO_0093	23.6842	1	2.26081	absent
	OESO_0094	19.0461	1	7.17056	absent
	OESO_0096	38.8816	1	3.27364	absent
	OESO_0098	54.3092	0	8.54366	absent
	OESO_0099	15.4276	1	8.97041	absent
	OESO_0100	20.3618	1	1.20009	absent
	OESO_0101	14.2434	1	3.09427	absent
	OESO_0102	51.3487	0	3.70893	absent
	OESO_0105	48.5855	0	7.07225	absent
	OESO_0107	48.5197	0	1.23123	absent
	OESO_0109	36.1184	1	10.6056	absent
	OESO_0111	47.6645	0	5.50852	absent
	OESO_0113	30.3289	1	13.208	absent
	OESO_0117	45.0658	0	10.9814	absent
	OESO_0118	43.9474	0	1.51886	absent
	OESO_0119	20.5921	1	4.83776	absent
	OESO_0120	43.125	0	3.45989	absent
	OESO_0121	12.9276	1	7.22818	absent
	OESO_0125	10.2303	1	4.00722	absent
	OESO_0126	38.8816	0	4.42068	absent
	OESO_5007	55	1	8.54879	absent
	OESO_6032	55	0	4.37336	absent
	OESO_6036	68	1	4.52668	absent
	OESO_6064	8	1	3.65884	absent
	OESO_6065	65	0	3.33411	absent
	OESO_6067	34	0	3.11641	absent
	OESO_6078	10	1	14.6049	absent
	OESO_6081	5	1	2.18409	absent
	OESO_6082	23	0	8.97767	absent
	OESO_6087	17	1	2.10926	absent
	OESO_6089	52	0	9.08599	absent
	OESO_6100	7	1	2.59816	absent
	OESO_0132	3	1	2.55653	absent
	OESO_0138	12	1	5.6971	absent
	OESO_0195	10	1	7.49535	absent
	OESO_0227	28	1	4.82719	absent
	OESO_0272	25	0	5.01829	absent
	OESO_0009	11.0855	1	30.005	present
	OESO_0053	6.80921	1	21.8957	present
	OESO_0106	20.5592	1	16.0498	present
	OESO_6027	20	1	20.1714	present
	OESO_6028	12	1	52.3818	present
	OESO_6039	2	1	75.6647	present
	OESO_6070	24	1	15.6678	present
	OESO_6091	39	1	37.251	present

## Sheet: Figure 2d
Figure 2d
	Donor.Publication.ID	OS..months.	OS..0.alive..1.dead.	RS3_like	RS3_ntile
	OESO_0009	11.0855	1	0.00790862	1
	OESO_0013	64.2434	0	0.00744561	1
	OESO_0023	7.36842	1	0.0140569	1
	OESO_0031	35	1	4.74455e-18	1
	OESO_0034	14.9342	0	0.00900932	1
	OESO_0040	10.7566	1	5.68626e-05	1
	OESO_0051	64.0132	0	0.00718586	1
	OESO_P0054	62.5658	0	0.0373847	1
	OESO_P0056	63.9803	0	0.0266318	1
	OESO_0064	63.1908	0	0.0035169	1
	OESO_0068	13.125	1	0.0379407	1
	OESO_0075	61.5461	0	0.0423386	1
	OESO_0079	60.2961	0	0.0437352	1
	OESO_0098	54.3092	0	0.0405553	1
	OESO_0100	20.3618	1	0.0303481	1
	OESO_0111	47.6645	0	0.015626	1
	OESO_0113	30.3289	1	0.0347119	1
	OESO_0117	45.0658	0	0.0107902	1
	OESO_0118	43.9474	0	0.0216559	1
	OESO_0121	12.9276	1	0.0251105	1
	OESO_0125	10.2303	1	0.0131595	1
	OESO_6032	55	0	0.0113649	1
	OESO_6036	68	1	0.0160378	1
	OESO_6067	34	0	6.16149e-07	1
	OESO_6082	23	0	0.015293	1
	OESO_6087	17	1	0.0443577	1
	OESO_6089	52	0	0.0110054	1
	OESO_0138	12	1	0.0344784	1
	OESO_0195	10	1	0.0440355	1
	OESO_0227	28	1	0.0029066	1
	OESO_0001	62.3684	0	0.0518919	2
	OESO_0003	9.30921	1	0.0527972	2
	OESO_0011	11.8092	1	0.0652728	2
	OESO_0015	63.7829	0	0.0753199	2
	OESO_0019	55.2303	1	0.083556	2
	OESO_0025	8.84868	1	0.0516014	2
	OESO_0028	45.1645	1	0.0665994	2
	OESO_0035	25.3618	1	0.0618283	2
	OESO_0047	64.9671	0	0.0736975	2
	OESO_P0052	46.3158	1	0.0537897	2
	OESO_0062	11.9079	1	0.0508694	2
	OESO_P0065	20.7237	1	0.081364	2
	OESO_0070	64.0132	0	0.0585973	2
	OESO_0073	62.1053	1	0.0648286	2
	OESO_0076	10.7237	1	0.05076	2
	OESO_0078	60.0987	0	0.055217	2
	OESO_0087	10.1645	1	0.0822954	2
	OESO_0096	38.8816	1	0.0770036	2
	OESO_0099	15.4276	1	0.0509458	2
	OESO_0101	14.2434	1	0.0710521	2
	OESO_0102	51.3487	0	0.0774725	2
	OESO_0106	20.5592	1	0.0649446	2
	OESO_0107	48.5197	0	0.0472417	2
	OESO_0109	36.1184	1	0.0689376	2
	OESO_0120	43.125	0	0.0458685	2
	OESO_0126	38.8816	0	0.0841925	2
	OESO_6081	5	1	0.0500694	2
	OESO_6091	39	1	0.0622143	2
	OESO_0132	3	1	0.0520688	2
	OESO_0272	25	0	0.0452946	2
	OESO_0008	4.86842	1	0.111584	3
	OESO_0010	64.4079	0	0.17022	3
	OESO_0014	30.1974	1	0.114321	3
	OESO_0027	11.4803	1	0.193794	3
	OESO_0029	64.1776	0	0.165911	3
	OESO_0038	11.3816	1	0.2993	3
	OESO_0041	64.1447	0	0.251055	3
	OESO_0045	4.67105	1	0.105462	3
	OESO_0046	19.5066	1	0.199635	3
	OESO_0048	59.7213	0	0.181156	3
	OESO_0053	6.80921	1	0.164194	3
	OESO_0055	61.25	1	0.142084	3
	OESO_0057	61.9079	0	0.122907	3
	OESO_J0063	12.3355	1	0.109054	3
	OESO_0069	13.2895	1	0.1926	3
	OESO_0074	32.1382	1	0.203274	3
	OESO_0093	23.6842	1	0.1062	3
	OESO_0094	19.0461	1	0.306834	3
	OESO_0105	48.5855	0	0.186955	3
	OESO_0119	20.5921	1	0.468456	3
	OESO_5007	55	1	0.433605	3
	OESO_6027	20	1	0.109139	3
	OESO_6028	12	1	0.124162	3
	OESO_6039	2	1	0.104002	3
	OESO_6064	8	1	0.182668	3
	OESO_6065	65	0	0.162379	3
	OESO_6070	24	1	0.15875	3
	OESO_6078	10	1	0.121613	3
	OESO_6100	7	1	0.205969	3

## Sheet: Figure 2e
Figure 2e
	Donor.Publication.ID	OS..months.	OS..0.alive..1.dead.	RS5_like	RS5_ntile
	OESO_0010	64.4079	0	0.0509712	1
	OESO_0011	11.8092	1	0.0572479	1
	OESO_0027	11.4803	1	0.049242	1
	OESO_0028	45.1645	1	0.0532259	1
	OESO_0031	35	1	0.0397879	1
	OESO_0038	11.3816	1	0.0241234	1
	OESO_0040	10.7566	1	0.0162117	1
	OESO_0041	64.1447	0	0.00699174	1
	OESO_0045	4.67105	1	0.0538468	1
	OESO_0046	19.5066	1	0.0260275	1
	OESO_0048	59.7213	0	0.0196762	1
	OESO_0051	64.0132	0	0.047959	1
	OESO_0053	6.80921	1	0.0608723	1
	OESO_0068	13.125	1	0.0482534	1
	OESO_0069	13.2895	1	0.0315581	1
	OESO_0074	32.1382	1	0.0110552	1
	OESO_0079	60.2961	0	0.0527297	1
	OESO_0099	15.4276	1	0.0615972	1
	OESO_0113	30.3289	1	0.0301789	1
	OESO_0119	20.5921	1	0.0369613	1
	OESO_0121	12.9276	1	0.0488418	1
	OESO_5007	55	1	0.00813321	1
	OESO_6028	12	1	0.0406939	1
	OESO_6070	24	1	0.0537755	1
	OESO_6078	10	1	0.0243161	1
	OESO_6082	23	0	0.0498743	1
	OESO_6091	39	1	0.0161235	1
	OESO_0132	3	1	0.0476109	1
	OESO_0138	12	1	0.0265266	1
	OESO_0272	25	0	0.0399603	1
	OESO_0003	9.30921	1	0.0664578	2
	OESO_0008	4.86842	1	0.0662788	2
	OESO_0023	7.36842	1	0.0917232	2
	OESO_0055	61.25	1	0.084816	2
	OESO_P0056	63.9803	0	0.096889	2
	OESO_0064	63.1908	0	0.0791685	2
	OESO_0075	61.5461	0	0.119223	2
	OESO_0076	10.7237	1	0.0660534	2
	OESO_0087	10.1645	1	0.0932263	2
	OESO_0094	19.0461	1	0.0961491	2
	OESO_0096	38.8816	1	0.111862	2
	OESO_0098	54.3092	0	0.0807727	2
	OESO_0101	14.2434	1	0.0757142	2
	OESO_0102	51.3487	0	0.0852841	2
	OESO_0106	20.5592	1	0.0872717	2
	OESO_0107	48.5197	0	0.0798129	2
	OESO_0109	36.1184	1	0.0874191	2
	OESO_0111	47.6645	0	0.0902315	2
	OESO_0118	43.9474	0	0.0724352	2
	OESO_0120	43.125	0	0.124589	2
	OESO_0125	10.2303	1	0.0927099	2
	OESO_0126	38.8816	0	0.119867	2
	OESO_6027	20	1	0.0828722	2
	OESO_6032	55	0	0.108996	2
	OESO_6036	68	1	0.103213	2
	OESO_6039	2	1	0.107667	2
	OESO_6065	65	0	0.103143	2
	OESO_6100	7	1	0.0950746	2
	OESO_0195	10	1	0.0872935	2
	OESO_0227	28	1	0.0703341	2
	OESO_0001	62.3684	0	0.1382	3
	OESO_0009	11.0855	1	0.181292	3
	OESO_0013	64.2434	0	0.183094	3
	OESO_0014	30.1974	1	0.166021	3
	OESO_0015	63.7829	0	0.165699	3
	OESO_0019	55.2303	1	0.131695	3
	OESO_0025	8.84868	1	0.136673	3
	OESO_0029	64.1776	0	0.12499	3
	OESO_0034	14.9342	0	0.167339	3
	OESO_0035	25.3618	1	0.19516	3
	OESO_0047	64.9671	0	0.134799	3
	OESO_P0052	46.3158	1	0.172367	3
	OESO_P0054	62.5658	0	0.177631	3
	OESO_0057	61.9079	0	0.230389	3
	OESO_0062	11.9079	1	0.132374	3
	OESO_J0063	12.3355	1	0.125665	3
	OESO_P0065	20.7237	1	0.137936	3
	OESO_0070	64.0132	0	0.175964	3
	OESO_0073	62.1053	1	0.200838	3
	OESO_0078	60.0987	0	0.200174	3
	OESO_0093	23.6842	1	0.186176	3
	OESO_0100	20.3618	1	0.206484	3
	OESO_0105	48.5855	0	0.139466	3
	OESO_0117	45.0658	0	0.317634	3
	OESO_6064	8	1	0.262404	3
	OESO_6067	34	0	0.144042	3
	OESO_6081	5	1	0.129845	3
	OESO_6087	17	1	0.175682	3
	OESO_6089	52	0	0.135466	3

## Sheet: Figure 3a
Figure 3a
	Donor.Publication.ID	Cellularity	Stage	Allocated.treatment	PET.response	OS..months.	OS..0.alive..1.dead.	Ploidy	Deletion_CN0	Loss_CN1	Copy.neutral.LOH	CN2	CN3.5	CN..6	subclonal_cnv_percent_genome	complex_genome
	OESO_0003	90	II	Arm B: DCF & RT	Non-responder	9.30921	1	4.5	0.02	0.03	0.73	2.16	75.11	21.96	20.0381	no
	OESO_0009	78	III	CF	Responder	11.0855	1	4.79	0.01	0.03	2.06	0.09	74.57	23.24	22.3558	no
	OESO_0011	57	III	Arm B: DCF & RT	Non-responder	11.8092	1	3.82	0.01	0.11	13.82	0.01	78.71	7.34	20.8964	no
	OESO_0019	53	I	Arm A: DCF	Non-responder	55.2303	1	1.83	0.51	15.33	6.83	75.89	1.27	0.15	8.19227	no
	OESO_0027	79	II	CF	Responder	11.4803	1	3.75	0.04	0.18	16.7	0.58	73.84	8.67	16.1926	no
	OESO_0029	37	II	Arm B: DCF & RT	Non-responder	64.1776	0	2.52	0.12	6.06	42.7	7.73	43.2	0.19	24.0633	no
	OESO_0038	45	III	CF	Responder	11.3816	1	3.04	0.09	2.71	10.72	12.27	73.11	1.09	47.4237	no
	OESO_0045	68	III	Arm B: DCF & RT	Non-responder	4.67105	1	2.95	0.01	0.77	11.73	7.03	80.31	0.15	36.7149	no
	OESO_0047	41	I	Arm B: DCF & RT	Non-responder	64.9671	0	1.67	0.05	34.66	7.09	52.37	5.82	0	61.3607	no
	OESO_0048	38	I	Arm B: DCF & RT	Non-responder	59.7213	0	3.66	0.05	0.05	16.48	0	80.25	3.16	0.138893	no
	OESO_P0054	56	II	CF	Responder	62.5658	0	2.48	0.08	5.4	23.44	27.97	41.21	1.9	0.310599	no
	OESO_0062	49	III	Arm A: DCF	Non-responder	11.9079	1	4.61	0.03	0.01	0.92	2.28	75.41	21.34	46.6872	no
	OESO_J0063	58	II	Arm B: DCF & RT	Non-responder	12.3355	1	1.83	2.08	28.78	6.35	47.79	14.86	0.14	28.7664	no
	OESO_0068	62	III	Arm B: DCF & RT	Non-responder	13.125	1	1.82	0.22	27.91	5.87	52.4	13.6	0	15.3638	no
	OESO_0070	78	II	Arm B: DCF & RT	Non-responder	64.0132	0	3.59	0.1	0.73	13.17	0.65	78.49	6.87	12.9557	no
	OESO_0079	41	III	Arm B: DCF & RT	Non-responder	60.2961	0	3.52	0	0.93	8.92	8.6	72.93	8.61	39.4143	no
	OESO_0087	60	II	Arm A: DCF	Non-responder	10.1645	1	2.64	0.04	2.23	32.74	24.73	37.77	2.5	23.8927	no
	OESO_0093	94	II	Arm B: DCF & RT	Non-responder	23.6842	1	3.49	0.04	2.52	12.67	0.22	80.12	4.44	31.4584	no
	OESO_0096	63	II	CF	Responder	38.8816	1	3.22	0.08	3.67	13.34	11.51	66.15	5.24	46.3472	no
	OESO_0100	93	II	Arm B: DCF & RT	Non-responder	20.3618	1	3.41	0.21	2.61	15.48	0.59	74.22	6.9	11.7393	no
	OESO_0105	95	II	Arm A: DCF	Non-responder	48.5855	0	2.57	0	0.4	0.08	41.1	58.17	0.27	51.6479	no
	OESO_0106	44	II	CF	Responder	20.5592	1	4.87	0.02	0.52	6.07	1.34	56.54	35.5	29.2427	no
	OESO_0117	75	II	Arm B: DCF & RT	Non-responder	45.0658	0	2.78	0.04	0.79	29.61	10.53	58.69	0.34	5.16627	no
	OESO_0118	69	II	Arm B: DCF & RT	Non-responder	43.9474	0	3.27	0.05	0.54	9.54	4.12	83.44	2.32	61.0147	no
	OESO_0120	74	II	Arm B: DCF & RT	Non-responder	43.125	0	3.71	0.03	0.22	1.99	0.12	88.3	9.34	48.043	no
	OESO_5007	79	II	NA	Off-DOCTOR trial	55	1	2.48	0.05	1.37	56.62	6.37	35.55	0.03	6.69691	no
	OESO_6027	70	III	NA	Off-DOCTOR trial	20	1	3.18	0.05	0.04	30.06	0.01	66.2	3.65	30.3195	no
	OESO_6064	74	IV	NA	Off-DOCTOR trial	8	1	3.21	0.05	0.19	23.95	0.14	73.96	1.71	27.2542	no
	OESO_6067	62	I	NA	Off-DOCTOR trial	34	0	2.73	0	0	0.02	19.14	80.77	0.08	29.1437	no
	OESO_6070	74	II	NA	Off-DOCTOR trial	24	1	3.06	0.13	2.1	7.53	11.71	77.55	0.99	10.6833	no
	OESO_6081	71	IV	NA	Off-DOCTOR trial	5	1	4.3	0.01	0.03	7.36	0.34	83.59	8.68	39.6758	no
	OESO_6100	59	III	NA	Off-DOCTOR trial	7	1	3.78	0.97	1.66	10.58	0.45	78.07	8.27	23.9789	no
	OESO_0132	52	IV	NA	Off-DOCTOR trial	3	1	5.26	0.16	0.02	0.01	0	30.99	68.82	18.2482	no
	OESO_0227	76	III	NA	Off-DOCTOR trial	28	1	1.9	0.09	30.37	0.74	54.59	12.6	1.6	10.0849	no
	OESO_0272	46	II	NA	Off-DOCTOR trial	25	0	1.84	0.03	21.14	0.99	70.53	7.16	0.15	29.8892	no
	OESO_0001	70	I	CF	Responder	62.3684	0	1.96	0.22	10.45	4.05	78.72	6.09	0.47	13.8468	yes
	OESO_0008	69	III	NA	Non-responder	4.86842	1	3.18	0.05	2.58	21.27	8.77	62.16	5.16	27.7695	yes
	OESO_0010	66	II	CF	Responder	64.4079	0	2.8	0.32	1	13.57	24.22	60.28	0.62	9.35668	yes
	OESO_0013	85	II	Arm B: DCF & RT	Non-responder	64.2434	0	4.28	0.06	1.08	8.31	2.21	68.21	20.14	27.5693	yes
	OESO_0014	83	III	CF	Responder	30.1974	1	4.79	0.14	0.01	5.28	0	62.14	32.43	14.1239	yes
	OESO_0015	80	III	Arm A: DCF	Non-responder	63.7829	0	3.97	0.42	0.26	7.46	0	78.29	13.55	41.5005	yes
	OESO_0023	74	III	CF	Responder	7.36842	1	2.99	0.05	1.17	23.03	3.58	69.97	2.19	7.02202	yes
	OESO_0025	71	II	Arm A: DCF	Non-responder	8.84868	1	1.59	0.1	48.78	4.66	43.61	2.41	0.45	48.8773	yes
	OESO_0028	NA	II	Arm A: DCF	Non-responder	45.1645	1	2.03	0.2	9.63	1.63	73.5	14.6	0.44	57.7115	yes
	OESO_0031	88	I	Arm B: DCF & RT	Non-responder	35	1	5.21	0.11	0.05	2.72	0	61.51	35.62	35.5677	yes
	OESO_0034	47	II	NA	Non-responder	14.9342	0	3.68	0.08	0.57	14.81	2.2	73.41	8.93	27.8696	yes
	OESO_0035	52	III	CF	Responder	25.3618	1	5.22	0.05	0.06	0.31	0	59.12	40.47	42.3332	yes
	OESO_0040	72	II	Arm A: DCF	Non-responder	10.7566	1	1.81	0.04	19.18	1.02	75.83	3.87	0.05	46.9647	yes
	OESO_0041	39	III	CF	Responder	64.1447	0	1.98	0.09	20.75	2.94	58.25	17.71	0.27	14.3133	yes
	OESO_0046	37	II	Arm A: DCF	Non-responder	19.5066	1	3.69	0.1	0.28	12.76	4.37	75.79	6.7	2.19397	yes
	OESO_0051	92	I	Arm A: DCF	Non-responder	64.0132	0	1.78	0.05	26.92	3.91	60.09	8.73	0.32	4.90269	yes
	OESO_P0052	80	II	Arm A: DCF	Non-responder	46.3158	1	2.75	0.27	4.44	21.25	23.71	48.27	2.06	50.7155	yes
	OESO_0053	87	III	Arm A: DCF	Non-responder	6.80921	1	2.31	0.14	7.01	34.23	18.05	39.89	0.66	33.1338	yes
	OESO_0055	53	II	CF	Responder	61.25	1	3.7	0.05	0.11	9.02	0.67	83.64	6.52	25.5238	yes
	OESO_P0056	56	III	Arm A: DCF	Non-responder	63.9803	0	2.43	1.39	12.85	17.37	31.12	34.81	2.46	2.21894	yes
	OESO_0057	58	III	CF	Responder	61.9079	0	1.69	0.18	42.19	6.62	42.78	7.88	0.36	9.00193	yes
	OESO_0064	60	II	NA	Non-responder	63.1908	0	2.5	0.15	8.09	12.74	33.99	44.49	0.53	38.2074	yes
	OESO_P0065	52	II	Arm A: DCF	Non-responder	20.7237	1	2.2	0.05	10.13	20.46	44.21	24.8	0.35	55.4826	yes
	OESO_0069	77	II	CF	Responder	13.2895	1	1.89	0.14	27.71	7.3	53.23	10.46	1.14	22.9899	yes
	OESO_0073	55	I	CF	Responder	62.1053	1	3.41	0.22	0.49	19.81	0.18	72.24	7.05	1.64084	yes
	OESO_0074	64	II	Arm B: DCF & RT	Non-responder	32.1382	1	3.31	0.07	0.07	26.91	0.03	70.09	2.83	5.53637	yes
	OESO_0075	62	II	CF	Responder	61.5461	0	3.1	0.15	1.19	20.69	7.15	69.71	1.11	10.1262	yes
	OESO_0076	82	II	Arm B: DCF & RT	Non-responder	10.7237	1	2.77	0.01	0.67	19.25	20.35	58.44	1.29	19.293	yes
	OESO_0078	78	I	CF	Responder	60.0987	0	2.56	0.04	3.7	31.34	24.49	39.68	0.75	25.2005	yes
	OESO_0094	43	III	CF	Responder	19.0461	1	1.9	0.48	26.21	14.65	42.46	16.09	0.12	1.69065	yes
	OESO_0098	76	II	Arm B: DCF & RT	Non-responder	54.3092	0	3.23	0.27	0.63	22.66	0.2	72.53	3.7	25.1107	yes
	OESO_0099	52	II	NA	non-trial patient	15.4276	1	1.66	1.46	40.75	1.7	49.62	5.64	0.82	18.5834	yes
	OESO_0101	69	II	Arm B: DCF & RT	Non-responder	14.2434	1	3.3	0.49	3.58	26.02	0.44	65.84	3.62	53.7503	yes
	OESO_0102	51	III	Arm B: DCF & RT	Non-responder	51.3487	0	1.97	0.6	27.87	26.03	26.73	17.32	1.45	39.2997	yes
	OESO_0107	72	II	NA	Non-responder	48.5197	0	3.38	0.05	0.89	10.8	7.82	78.16	2.3	8.72128	yes
	OESO_0109	47	III	Arm A: DCF	Non-responder	36.1184	1	1.62	0.22	43.32	4.3	47.73	4.03	0.4	59.9795	yes
	OESO_0111	77	II	CF	Responder	47.6645	0	3.5	0.19	0.41	14.28	1.81	79.12	4.2	41.4147	yes
	OESO_0113	80	II	CF	Responder	30.3289	1	2.72	0.38	1.56	28.04	15.4	53.32	1.31	9.04162	yes
	OESO_0119	66	II	Arm B: DCF & RT	Non-responder	20.5921	1	2.71	0.19	5.66	29.28	22.44	39.08	3.35	11.5975	yes
	OESO_0121	79	I	Arm A: DCF	Non-responder	12.9276	1	2.6	0.05	1.12	9.94	33.22	55.61	0.04	47.5306	yes
	OESO_0125	75	II	Arm A: DCF	Non-responder	10.2303	1	4.2	0.1	0.67	4.66	0.66	77.13	16.79	12.3863	yes
	OESO_0126	65	III	Arm B: DCF & RT	Non-responder	38.8816	0	3.39	0.05	1.94	10.87	0	83.29	3.84	17.2668	yes
	OESO_6028	79	III	NA	Off-DOCTOR trial	12	1	2.9	0.05	0.28	29.3	12.34	53.66	4.36	11.6262	yes
	OESO_6032	43	II	NA	Off-DOCTOR trial	55	0	3.77	0.12	0	14.6	9.94	66.28	9.06	6.83233	yes
	OESO_6036	43	II	NA	Off-DOCTOR trial	68	1	1.91	0.46	21.28	5.87	59.84	11.75	0.8	1.78128	yes
	OESO_6039	74	IV	NA	Off-DOCTOR trial	2	1	2.92	0.11	11.29	28.67	10.15	43.93	5.86	7.37458	yes
	OESO_6065	72	III	NA	Off-DOCTOR trial	65	0	3.21	0.4	0.44	36.53	0.16	57.78	4.69	13.2254	yes
	OESO_6078	54	IV	NA	Off-DOCTOR trial	10	1	3.05	0.03	2.17	22.44	2.77	68.02	4.58	13.4825	yes
	OESO_6082	50	III	NA	Off-DOCTOR trial	23	0	3.28	0.2	5.5	11.62	10.21	66.22	6.23	17.2535	yes
	OESO_6087	65	II	NA	Off-DOCTOR trial	17	1	1.72	0.44	33.34	6.17	55.31	4.57	0.19	5.80699	yes
	OESO_6089	84	II	NA	Off-DOCTOR trial	52	0	2.66	0.11	3.59	39.9	6.85	47.07	2.49	1.52186	yes
	OESO_6091	60	II	NA	Off-DOCTOR trial	39	1	1.79	0.25	23.61	10.72	62.99	2.44	0	21.9509	yes
	OESO_0138	81	IV	NA	Off-DOCTOR trial	12	1	4.33	0.03	0.67	4.9	0.32	76.47	17.6	32.6279	yes
	OESO_0195	62	III	NA	Off-DOCTOR trial	10	1	2.44	0.09	10.87	31.74	13.24	43.21	0.84	26.9534	yes

## Sheet: Figure 3b
Figure 3b
	Donor.Publication.ID	OS..months.	OS..0.alive..1.dead.	complex_genome	Ploidy	Ploidy_ntile	Ploidy_group	Present_in_Figure
	OESO_0019	55.2303	1	no	1.83	1	low	Presented
	OESO_0029	64.1776	0	no	2.52	1	low	Presented
	OESO_0047	64.9671	0	no	1.67	1	low	Presented
	OESO_0068	13.125	1	no	1.82	1	low	Presented
	OESO_0227	28	1	no	1.9	1	low	Presented
	OESO_0272	25	0	no	1.84	1	low	Presented
	OESO_5007	55	1	no	2.48	1	low	Presented
	OESO_J0063	12.3355	1	no	1.83	1	low	Presented
	OESO_P0054	62.5658	0	no	2.48	1	low	Presented
	OESO_0087	10.1645	1	no	2.64	1	low	Presented
	OESO_0105	48.5855	0	no	2.57	1	low	Presented
	OESO_6067	34	0	no	2.73	1	low	Presented
	OESO_0038	11.3816	1	no	3.04	2	mid	Not.presented
	OESO_0045	4.67105	1	no	2.95	2	mid	Not.presented
	OESO_0096	38.8816	1	no	3.22	2	mid	Not.presented
	OESO_0117	45.0658	0	no	2.78	2	mid	Not.presented
	OESO_0118	43.9474	0	no	3.27	2	mid	Not.presented
	OESO_6027	20	1	no	3.18	2	mid	Not.presented
	OESO_6064	8	1	no	3.21	2	mid	Not.presented
	OESO_6070	24	1	no	3.06	2	mid	Not.presented
	OESO_0070	64.0132	0	no	3.59	2	mid	Not.presented
	OESO_0079	60.2961	0	no	3.52	2	mid	Not.presented
	OESO_0093	23.6842	1	no	3.49	2	mid	Not.presented
	OESO_0100	20.3618	1	no	3.41	2	mid	Not.presented
	OESO_0003	9.30921	1	no	4.5	3	high	Presented
	OESO_0009	11.0855	1	no	4.79	3	high	Presented
	OESO_0011	11.8092	1	no	3.82	3	high	Presented
	OESO_0027	11.4803	1	no	3.75	3	high	Presented
	OESO_0048	59.7213	0	no	3.66	3	high	Presented
	OESO_0062	11.9079	1	no	4.61	3	high	Presented
	OESO_0106	20.5592	1	no	4.87	3	high	Presented
	OESO_0120	43.125	0	no	3.71	3	high	Presented
	OESO_0132	3	1	no	5.26	3	high	Presented
	OESO_6081	5	1	no	4.3	3	high	Presented
	OESO_6100	7	1	no	3.78	3	high	Presented

[truncated: 38 more sheets: Figure 3c, Figure 4a, Figure 4b-c, Figure 4d-h, Figure 5a, Figure 5b, Figure 5c, Figure 5d, Figure 5e, Figure 5f, Figure 5g, Figure 5h, Figure 5i, Figure S1a, Figure S1b, Figure S2a-c, Figure S2d, Figure S3a-b, Figure S4, Figure S5 …]
